# Supplementary material for: Gearing effects of the patella (knee extensor muscle sesamoid) of the helmeted guineafowl during terrestrial locomotion
Source: J Zool (1987). 2017 Jul 19;303(3):178–87. doi: 10.1111/jzo.12485 (PMC5697681; doi:10.1111/jzo.12485)
Supplement: Supplementary file 5 — Table S1. Flexion‐extension angles in degrees for the hip and knee joints, with numbered limb phases. See Skeletal Kinematics section of Materials and methods for details. [file JZO-303-178-s005.xlsx]

## Sheet: Sheet1
Stance/Swing	Hip Flexion / Extension Angle (degrees)	Knee Flexion / Extension Angle (degrees)
Swing 1	73.5804	66.6469
Swing 1	73.9487	65.0559
Swing 1	73.9975	62.9142
Swing 1	73.7228	60.2856
Swing 1	73.1338	57.2727
Swing 1	72.2477	54.0094
Swing 1	71.0978	50.6508
Swing 1	69.7194	47.3599
Swing 1	68.1535	44.2939
Swing 1	66.4458	41.5943
Swing 1	64.6355	39.3783
Swing 1	62.7609	37.7356
Swing 1	60.8524	36.7271
Swing 1	58.9329	36.385
Swing 1	57.0221	36.7149
Swing 1	55.1352	37.6972
Swing 1	53.282	39.2893
Swing 1	51.474	41.4297
Swing 1	49.7242	44.0431
Swing 1	48.0482	47.0488
Swing 1	46.4601	50.3688
Swing 1	44.9803	53.9361
Swing 1	43.6301	57.7011
Swing 1	42.4284	61.6332
Swing 1	41.3952	65.7195
Swing 1	40.55	69.9594
Swing 1	39.9054	74.3572
Swing 1	39.4742	78.9129
Swing 1	39.2628	83.6126
Swing 1	39.272	88.4196
Swing 1	39.4949	93.2691
Swing 1	39.9189	98.0661
Swing 1	40.5185	102.689
Swing 1	41.2652	106.997
Swing 1	42.1155	110.844
Swing 1	43.0205	114.084
Swing 1	43.9256	116.59
Swing 1	44.7767	118.259
Stance 1	45.5231	119.025
Stance 1	46.1252	118.869
Stance 1	46.5514	117.822
Stance 1	46.7908	115.969
Stance 1	46.8447	113.442
Stance 1	46.7331	110.401
Stance 1	46.4888	107.022
Stance 1	46.1491	103.471
Stance 1	45.7569	99.8903
Stance 1	45.3564	96.3924
Stance 1	44.9806	93.0544
Stance 1	44.6608	89.9224
Stance 1	44.4165	87.0163
Stance 1	44.255	84.3362
Stance 1	44.1788	81.8691
Stance 1	44.1828	79.5949
Stance 1	44.2561	77.4913
Stance 1	44.3914	75.5378
Stance 1	44.5774	73.7181
Stance 1	44.8081	72.0217
Stance 1	45.0803	70.4435
Stance 1	45.3944	68.9833
Stance 1	45.7501	67.6444
Stance 1	46.1567	66.4321
Stance 1	46.6164	65.3519
Stance 1	47.1351	64.4089
Stance 1	47.718	63.6068
Stance 1	48.3704	62.9479
Stance 1	49.0916	62.4327
Stance 1	49.8858	62.0606
Stance 1	50.7496	61.83
Stance 1	51.687	61.7389
Stance 1	52.6942	61.7854
Stance 1	53.7683	61.9671
Stance 1	54.9119	62.2814
Stance 1	56.1199	62.7245
Stance 1	57.3921	63.2895
Stance 1	58.7229	63.9648
Stance 1	60.1083	64.7314
Stance 1	61.5412	65.5607
Stance 1	63.0075	66.4126
Stance 1	64.4883	67.2344
Stance 1	65.9589	67.9612
Stance 1	67.389	68.5181
Stance 1	68.7424	68.824
Stance 1	69.9756	68.7979
Stance 1	71.0477	68.3659
Stance 1	71.9135	67.4703
Stance 1	72.5365	66.0773
Swing 2	72.8816	64.1849
Swing 2	72.9282	61.8275
Swing 2	72.663	59.0772
Swing 2	72.083	56.0409
Swing 2	71.1997	52.8526
Swing 2	70.0371	49.6628
Swing 2	68.6261	46.6264
Swing 2	67.0067	43.8909
Swing 2	65.2239	41.5865
Swing 2	63.324	39.8195
Swing 2	61.3523	38.6671
Swing 2	59.3477	38.1755
Swing 2	57.345	38.3594
Swing 2	55.3718	39.2035
Swing 2	53.4477	40.6657
Swing 2	51.5895	42.6834
Swing 2	49.8092	45.1809
Swing 2	48.1197	48.0787
Swing 2	46.5267	51.3026
Swing 2	45.0466	54.7914
Swing 2	43.6895	58.5006
Swing 2	42.4689	62.4029
Swing 2	41.3994	66.4846
Swing 2	40.5	70.7386
Swing 2	39.7819	75.1565
Swing 2	39.2564	79.7196
Swing 2	38.9335	84.3903
Swing 2	38.8132	89.1072
Swing 2	38.8952	93.7829
Swing 2	39.1664	98.3067
Swing 2	39.6083	102.551
Swing 2	40.1882	106.382
Swing 2	40.8697	109.665
Swing 2	41.606	112.282
Swing 2	42.3491	114.134
Swing 2	43.0488	115.154
Stance 2	43.6609	115.314
Stance 2	44.1505	114.639
Stance 2	44.4942	113.2
Stance 2	44.6838	111.116
Stance 2	44.7268	108.539
Stance 2	44.6444	105.637
Stance 2	44.4677	102.568
Stance 2	44.2328	99.4723
Stance 2	43.9799	96.4557
Stance 2	43.745	93.5907
Stance 2	43.5593	90.9172
Stance 2	43.4464	88.4487
Stance 2	43.4228	86.1795
Stance 2	43.4957	84.0912
Stance 2	43.6661	82.1603
Stance 2	43.9286	80.3626
Stance 2	44.2772	78.6788
Stance 2	44.704	77.0962
Stance 2	45.2024	75.6102
Stance 2	45.7666	74.224
Stance 2	46.3977	72.947
Stance 2	47.0966	71.7925
Stance 2	47.8678	70.7754
Stance 2	48.7176	69.91
Stance 2	49.6512	69.2082
Stance 2	50.679	68.6786
Stance 2	51.8014	68.3261
Stance 2	53.0266	68.152
Stance 2	54.3506	68.1547
Stance 2	55.7739	68.3307
Stance 2	57.2926	68.6758
Stance 2	58.8942	69.1858
Stance 2	60.5708	69.8581
Stance 2	62.3097	70.6907
Stance 2	64.0972	71.6825
Stance 2	65.9167	72.8305
Stance 2	67.7548	74.1279
Stance 2	69.5963	75.5602
Stance 2	71.4223	77.1013
Stance 2	73.2178	78.7109
Stance 2	74.9637	80.3312
Stance 2	76.6339	81.8873
Stance 2	78.2039	83.2882
Stance 2	79.6443	84.4313
Stance 2	80.9197	85.2089
Stance 2	81.9966	85.5161
Stance 2	82.8378	85.2609
Swing 3	83.4131	84.374
Swing 3	83.6936	82.8188
Swing 3	83.6587	80.5994
Swing 3	83.2986	77.7656
Swing 3	82.6097	74.4138
Swing 3	81.6023	70.6813
Swing 3	80.2925	66.7352
Swing 3	78.7077	62.7579
Swing 3	76.8797	58.9305
Swing 3	74.8492	55.4206
Swing 3	72.6574	52.3728
Swing 3	70.3488	49.9038
Swing 3	67.9676	48.1003
Swing 3	65.554	47.0173
Swing 3	63.1483	46.6774
Swing 3	60.7828	47.0705
Swing 3	58.4881	48.155
Swing 3	56.2909	49.8623
Swing 3	54.2086	52.1047
Swing 3	52.2579	54.7864
Swing 3	50.4533	57.8151
Swing 3	48.8034	61.1125
Swing 3	47.3155	64.6204
Swing 3	45.9967	68.3028
Swing 3	44.8501	72.1432
Swing 3	43.8797	76.139
Swing 3	43.0877	80.2945
Swing 3	42.4749	84.6119
Swing 3	42.0424	89.0831
Swing 3	41.7885	93.6812
Swing 3	41.7115	98.3544
Swing 3	41.7987	103.023
Swing 3	42.0428	107.579
Swing 3	42.4194	111.893
Swing 3	42.9039	115.824
Swing 3	43.4621	119.226
Swing 3	44.0546	121.961
Swing 3	44.6365	123.909
Swing 3	45.1651	124.979
Stance 3	45.5992	125.115
Stance 3	45.9055	124.313
Stance 3	46.0645	122.618
Stance 3	46.0673	120.133
Stance 3	45.924	117.004
Stance 3	45.6532	113.41
Stance 3	45.2868	109.534
Stance 3	44.8622	105.549
Stance 3	44.4196	101.601
Stance 3	43.9984	97.7977
Stance 3	43.6332	94.2129
Stance 3	43.3469	90.8859
Stance 3	43.158	87.8304
Stance 3	43.0747	85.0412
Stance 3	43.096	82.5012
Stance 3	43.2173	80.188
Stance 3	43.4339	78.0788
Stance 3	43.735	76.1543
Stance 3	44.1181	74.4009
Stance 3	44.5793	72.8114
Stance 3	45.1229	71.3849
Stance 3	45.758	70.1252
Stance 3	46.4939	69.0394
Stance 3	47.3465	68.1364
Stance 3	48.3255	67.4251
Stance 3	49.4494	66.9134
Stance 3	50.7254	66.6077
Stance 3	52.1583	66.5129
Stance 3	53.7478	66.6317
Stance 3	55.4854	66.9649
Stance 3	57.3596	67.5112
Stance 3	59.3449	68.2663
Stance 3	61.4157	69.2219
Stance 3	63.5432	70.3643
Stance 3	65.6928	71.6718
Stance 3	67.8281	73.1122
Stance 3	69.9135	74.6404
Stance 3	71.9146	76.1965
Stance 3	73.8001	77.7045
Stance 3	75.5338	79.074
Stance 3	77.0871	80.2027
Stance 3	78.4319	80.9831
Stance 3	79.5388	81.3096
Stance 3	80.3854	81.0887
Stance 3	80.9502	80.2486
Swing 4	81.2173	78.7492
Swing 4	81.1784	76.5901
Swing 4	80.8274	73.816
Swing 4	80.1734	70.517
Swing 4	79.2262	66.8242
Swing 4	78.0066	62.8995
Swing 4	76.5427	58.9209
Swing 4	74.8661	55.0674
Swing 4	73.0149	51.5052
Swing 4	71.0324	48.3773
Swing 4	68.9555	45.7984
Swing 4	66.8269	43.8528
Swing 4	64.6814	42.595
Swing 4	62.5537	42.0509
Swing 4	60.4708	42.2198
Swing 4	58.4577	43.0763
Swing 4	56.531	44.5735
Swing 4	54.709	46.6467
Swing 4	52.9993	49.2192
Swing 4	51.4119	52.2089
Swing 4	49.9507	55.5354
Swing 4	48.6229	59.1262
Swing 4	47.4301	62.9222
Swing 4	46.3735	66.88
Swing 4	45.4579	70.9721
Swing 4	44.6812	75.1861
Swing 4	44.0495	79.5202
Swing 4	43.5609	83.9787
Swing 4	43.2198	88.5647
Swing 4	43.0268	93.2721
Swing 4	42.9809	98.0779
Swing 4	43.0809	102.935
Swing 4	43.3187	107.766
Swing 4	43.6825	112.467
Swing 4	44.1528	116.907
Swing 4	44.705	120.944
Swing 4	45.3021	124.427
Swing 4	45.9093	127.217
Swing 4	46.4833	129.192
Swing 4	46.9842	130.261
Stance 4	47.3749	130.369
Stance 4	47.6274	129.512
Stance 4	47.7279	127.738
Stance 4	47.6745	125.15
Stance 4	47.4797	121.895
Stance 4	47.1666	118.154
Stance 4	46.7682	114.116
Stance 4	46.3246	109.957
Stance 4	45.8738	105.825
Stance 4	45.4531	101.829
Stance 4	45.0922	98.0391
Stance 4	44.8113	94.4919
Stance 4	44.6237	91.1965
Stance 4	44.5333	88.1444
Stance 4	44.5361	85.3174
Stance 4	44.6212	82.6934
Stance 4	44.7792	80.2521
Stance 4	44.999	77.978
Stance 4	45.2715	75.8618
Stance 4	45.5914	73.9011
Stance 4	45.9562	72.099
Stance 4	46.3734	70.4632
Stance 4	46.8469	69.0031
Stance 4	47.3918	67.7289
Stance 4	48.0177	66.649
Stance 4	48.739	65.7699
Stance 4	49.5663	65.095
Stance 4	50.5098	64.6246
Stance 4	51.5749	64.3571
Stance 4	52.7614	64.289
Stance 4	54.0687	64.4164
Stance 4	55.4926	64.7362
Stance 4	57.0242	65.2464
Stance 4	58.654	65.9469
Stance 4	60.372	66.8385
Stance 4	62.1688	67.9221
Stance 4	64.0327	69.1956
Stance 4	65.9521	70.6503
Stance 4	67.9142	72.2672
Stance 4	69.9032	74.0118
Stance 4	71.8963	75.8308
Stance 4	73.8654	77.6497
Stance 4	75.7724	79.373
Stance 4	77.5762	80.8879
Stance 4	79.2247	82.071
Stance 4	80.6639	82.7975
Stance 4	81.8391	82.9525
Stance 4	82.7011	82.4428
Stance 4	83.2087	81.2077
Stance 4	83.3324	79.2282
Swing 5	83.0562	76.5337
Swing 5	82.3803	73.204
Swing 5	81.3222	69.3665
Swing 5	79.9139	65.1877
Swing 5	78.1972	60.8595
Swing 5	76.2295	56.5825
Swing 5	74.0667	52.549
Swing 5	71.7731	48.9295
Swing 5	69.4021	45.8624
Swing 5	67.0053	43.4499
Swing 5	64.6218	41.7573
Swing 5	62.2833	40.8156
Swing 5	60.0114	40.6248
Swing 5	57.8197	41.1585
Swing 5	55.7179	42.3676
Swing 5	53.713	44.1857
Swing 5	51.8095	46.5342
Swing 5	50.0171	49.3293
Swing 5	48.3417	52.4896
Swing 5	46.7938	55.9431
Swing 5	45.3853	59.6328
Swing 5	44.128	63.5192
Swing 5	43.0348	67.5806
Swing 5	42.1143	71.8097
Swing 5	41.3784	76.2084
Swing 5	40.8307	80.7815
Swing 5	40.4731	85.5282
Swing 5	40.3054	90.4349
Swing 5	40.3198	95.4669
Swing 5	40.5051	100.563
Swing 5	40.8485	105.634
Swing 5	41.3237	110.561
Swing 5	41.905	115.207
Swing 5	42.56	119.423
Swing 5	43.2491	123.061
Swing 5	43.9333	125.982
Swing 5	44.5712	128.072
Swing 5	45.1256	129.244
Stance 5	45.5663	129.453
Stance 5	45.8698	128.702
Stance 5	46.0245	127.045
Stance 5	46.0331	124.588
Stance 5	45.9062	121.481
Stance 5	45.6683	117.901
Stance 5	45.3493	114.032
Stance 5	44.9827	110.043
Stance 5	44.6034	106.075
Stance 5	44.2433	102.232
Stance 5	43.9282	98.5806
Stance 5	43.6787	95.1567
Stance 5	43.5059	91.9706
Stance 5	43.4175	89.0161
Stance 5	43.4103	86.2777
Stance 5	43.4823	83.7366
Stance 5	43.6245	81.3747
Stance 5	43.8303	79.1782
Stance 5	44.096	77.1387
Stance 5	44.4165	75.2534
Stance 5	44.7927	73.5246
Stance 5	45.2284	71.9585
Stance 5	45.7326	70.5631
Stance 5	46.3108	69.3471
Stance 5	46.9757	68.3184
Stance 5	47.7369	67.483
Stance 5	48.6077	66.8443
Stance 5	49.5948	66.4033
Stance 5	50.7039	66.1585
Stance 5	51.9402	66.107
Stance 5	53.3014	66.2453
Stance 5	54.7845	66.5706
Stance 5	56.3843	67.0819
Stance 5	58.0934	67.7804
Stance 5	59.9006	68.6695
Stance 5	61.7962	69.7538
Stance 5	63.7708	71.0367
Stance 5	65.8116	72.5174
Stance 5	67.9059	74.1865
Stance 5	70.0381	76.0213
Stance 5	72.1862	77.981
Stance 5	74.3242	80.0027
Stance 5	76.4157	82.0001
Stance 5	78.4162	83.8641
Stance 5	80.2737	85.4683
Stance 5	81.9316	86.6773
Stance 5	83.33	87.3578
Stance 5	84.411	87.3914
Stance 5	85.1282	86.6868
Stance 5	85.4445	85.1907
Swing 6	85.3364	82.8972
Swing 6	84.8009	79.8522
Swing 6	83.8511	76.1545
Swing 6	82.5175	71.9509
Swing 6	80.8458	67.4249
Swing 6	78.8927	62.7807
Swing 6	76.722	58.2253
Swing 6	74.4013	53.9509
Swing 6	71.9902	50.1221
Swing 6	69.5442	46.8685
Swing 6	67.1056	44.2829
Swing 6	64.7052	42.4233
Swing 6	62.3633	41.3168
Swing 6	60.0933	40.9638
Swing 6	57.9016	41.3419
Swing 6	55.7901	42.4094
Swing 6	53.7636	44.1078
Swing 6	51.8276	46.3665
Swing 6	49.9927	49.1077
Swing 6	48.2718	52.2531
Swing 6	46.6815	55.7305
Swing 6	45.2362	59.4798
Swing 6	43.9578	63.4568
Swing 6	42.8593	67.6338
Swing 6	41.9542	71.9979
Swing 6	41.2506	76.5458
Swing 6	40.7499	81.2775
Swing 6	40.4526	86.1878
Swing 6	40.3471	91.2569
Swing 6	40.4279	96.4426
Swing 6	40.6735	101.673
Swing 6	41.0663	106.845
Swing 6	41.5799	111.825
Swing 6	42.1804	116.463
Swing 6	42.8357	120.597
Swing 6	43.5073	124.07
Swing 6	44.1513	126.743
Swing 6	44.7307	128.506
Stance 6	45.2073	129.286
Stance 6	45.5546	129.055
Stance 6	45.7547	127.842
Stance 6	45.8005	125.73
Stance 6	45.701	122.853
Stance 6	45.4751	119.384
Stance 6	45.1536	115.514
Stance 6	44.7707	111.434
Stance 6	44.3639	107.307
Stance 6	43.9741	103.266
Stance 6	43.6316	99.4028
Stance 6	43.3635	95.7722
Stance 6	43.1862	92.399
Stance 6	43.1077	89.2851
Stance 6	43.1288	86.418
Stance 6	43.2436	83.7778
Stance 6	43.4417	81.3429
Stance 6	43.7132	79.0948
Stance 6	44.0476	77.0202
Stance 6	44.4368	75.1129
Stance 6	44.8791	73.3733
Stance 6	45.3771	71.8073
Stance 6	45.9369	70.424
Stance 6	46.5727	69.2345
Stance 6	47.2979	68.2489
Stance 6	48.1295	67.4756
Stance 6	49.082	66.9201
Stance 6	50.1715	66.585
Stance 6	51.4065	66.4707
Stance 6	52.7947	66.5761
Stance 6	54.3364	66.8999
Stance 6	56.024	67.4407
Stance 6	57.8504	68.1978
Stance 6	59.7998	69.1698
Stance 6	61.848	70.3527
Stance 6	63.9767	71.7377
Stance 6	66.1531	73.3071
Stance 6	68.346	75.031
Stance 6	70.5197	76.864
Stance 6	72.6366	78.7431
Stance 6	74.655	80.5871
Stance 6	76.533	82.2983
Stance 6	78.2281	83.7668
Stance 6	79.6972	84.8764
Stance 6	80.9046	85.5134
Stance 6	81.8175	85.5757
Stance 6	82.4067	84.9826
Stance 6	82.6562	83.6841
Swing 7	82.5571	81.6686
Swing 7	82.1096	78.9682
Swing 7	81.3296	75.6607
Swing 7	80.2392	71.8668
Swing 7	78.8674	67.7419
Swing 7	77.2556	63.4633
Swing 7	75.4471	59.2155
Swing 7	73.4866	55.1741
Swing 7	71.4182	51.4945
Swing 7	69.2843	48.3038
Swing 7	67.119	45.6979
Swing 7	64.9527	43.7422
Swing 7	62.8114	42.4739
Swing 7	60.7138	41.9044
Swing 7	58.6755	42.023
Swing 7	56.7099	42.7992
Swing 7	54.8275	44.1854
Swing 7	53.0377	46.1207
Swing 7	51.352	48.5351
Swing 7	49.78	51.3539
Swing 7	48.3346	54.5036
Swing 7	47.0256	57.9167
Swing 7	45.8624	61.5362
Swing 7	44.8542	65.3185
Swing 7	44.0087	69.2347
Swing 7	43.3281	73.2697
Swing 7	42.8168	77.4203
Swing 7	42.4698	81.6914
Swing 7	42.286	86.0906
Swing 7	42.2608	90.6221
Swing 7	42.3826	95.2798
Swing 7	42.6436	100.04
Swing 7	43.0295	104.856
Swing 7	43.5225	109.654
Swing 7	44.1022	114.333
Swing 7	44.7443	118.769
Swing 7	45.4169
Swing 7	46.0854
Swing 7	46.7169	129.138
Swing 7	47.2744	131.073
Stance 7	47.7239	132.042
Stance 7	48.0427	132.007
Stance 7	48.2122	130.976
Stance 7	48.2286	129.012
Stance 7	48.0976	126.226
Stance 7	47.8389	122.775
Stance 7	47.4794	118.848
Stance 7	47.0577	114.64
Stance 7	46.6106	110.336
Stance 7	46.178	106.089
Stance 7	45.7916	102.012
Stance 7	45.4799	98.1744
Stance 7	45.2614	94.6114
Stance 7	45.1441	91.3282
Stance 7	45.1283	88.3107
Stance 7	45.2081	85.534
Stance 7	45.3699	82.9693
Stance 7	45.6037	80.5905
Stance 7	45.8968	78.3771
Stance 7	46.2421	76.3167
Stance 7	46.6348	74.4049
Stance 7	47.0751	72.6448
Stance 7	47.571	71.0443
Stance 7	48.1289	69.6148
Stance 7	48.7635	68.3683
Stance 7	49.4848	67.3167
Stance 7	50.3058	66.4706
Stance 7	51.237	65.839
Stance 7	52.2864	65.4295
Stance 7	53.4571	65.2489
Stance 7	54.7537	65.3035
Stance 7	56.1725	65.5991
Stance 7	57.7133	66.1403
Stance 7	59.3658	66.9292
Stance 7	61.1232	67.9631
Stance 7	62.9706	69.2311
Stance 7	64.8939	70.7112
Stance 7	66.8683	72.3661
Stance 7	68.8704	74.1409
Stance 7	70.8633	75.9609
Stance 7	72.8097	77.7327
Stance 7	74.6635	79.3464
Stance 7	76.3751	80.682
Stance 7	77.8893	81.6165
Stance 7	79.1557	82.0334
Stance 7	80.1284	81.8335
Stance 7	80.7641	80.944
Swing 8	81.0367	79.3285
Swing 8	80.9258	76.9933
Swing 8	80.4333	73.9917
Swing 8	79.5664	70.424
Swing 8	78.3523	66.4323
Swing 8	76.8299	62.19
Swing 8	75.0434	57.8877
Swing 8	73.0461	53.7167
Swing 8	70.8912	49.8548
Swing 8	68.631	46.4556
Swing 8	66.3125	43.6422
Swing 8	63.9761	41.5054
Swing 8	61.6547	40.1045
Swing 8	59.3731	39.4692
Swing 8	57.1509	39.6018
Swing 8	55.0031	40.4786
Swing 8	52.9452	42.0517
Swing 8	50.989	44.2528
Swing 8	49.1494	46.9984
Swing 8	47.44	50.1976
Swing 8	45.8771	53.7616
Swing 8	44.4763	57.6127
Swing 8	43.2497	61.69
Swing 8	42.212	65.9532
Swing 8	41.3697	70.3803
Swing 8	40.7272	74.9641
Swing 8	40.2878	79.705
Swing 8	40.0461	84.6029
Swing 8	39.9934	89.6483
Swing 8	40.1221	94.8132
Swing 8	40.413	100.044
Swing 8	40.8488	105.255
Swing 8	41.4033	110.333
Swing 8	42.0471	115.137
Swing 8	42.7448	119.515
Swing 8	43.4609	123.309
Swing 8	44.1542	126.376
Swing 8	44.7833	128.595
Swing 8	45.3154	129.874
Stance 8	45.7183	130.165
Stance 8	45.9738	129.465
Stance 8	46.0725	127.824
Stance 8	46.0208	125.344
Stance 8	45.8348	122.173
Stance 8	45.5407	118.494
Stance 8	45.1737	114.499
Stance 8	44.7709	110.371
Stance 8	44.3718	106.265
Stance 8	44.0095	102.299
Stance 8	43.7071	98.5485
Stance 8	43.4883	95.056
Stance 8	43.36	91.8327
Stance 8	43.3246	88.8696
Stance 8	43.3774	86.1442
Stance 8	43.5072	83.6284
Stance 8	43.7037	81.2936
Stance 8	43.9591	79.1156
Stance 8	44.2603	77.0767
Stance 8	44.6056	75.1676
Stance 8	44.9999	73.387
Stance 8	45.4431	71.74
Stance 8	45.9439	70.2369
Stance 8	46.5136	68.8903
Stance 8	47.1657	67.7138
Stance 8	47.9072	66.7196
Stance 8	48.7496	65.9181
Stance 8	49.6984	65.3168
Stance 8	50.7592	64.9208
Stance 8	51.9295	64.7332
Stance 8	53.2099	64.7557
Stance 8	54.5988	64.9886
Stance 8	56.0859	65.4316
Stance 8	57.6655	66.0825
Stance 8	59.3298	66.9357
Stance 8	61.064	67.9799
Stance 8	62.8584	69.1947
Stance 8	64.6944	70.5478
Stance 8	66.551	71.9915
Stance 8	68.4055	73.4615
Stance 8	70.2244	74.8769
Stance 8	71.9734	76.1423
Stance 8	73.6159	77.1533
Stance 8	75.1027	77.8036
Stance 8	76.3912	77.9938
Stance 8	77.4412	77.6414
Stance 8	78.2107	76.6904
Stance 8	78.671	75.1189
Swing 9	78.798	72.9452
Swing 9	78.5836	70.2293
Swing 9	78.029	67.0705
Swing 9	77.1493	63.6007
Swing 9	75.9685	59.9729
Swing 9	74.5234	56.3489
Swing 9	72.8557	52.8864
Swing 9	71.0154	49.7286
Swing 9	69.0497	46.9969
Swing 9	67.0076	44.787
Swing 9	64.9328	43.1674
Swing 9	62.8578	42.1803
Swing 9	60.8123	41.8425
Swing 9	58.8153	42.1475
Swing 9	56.883	43.068
Swing 9	55.0195	44.559
Swing 9	53.2334	46.5615
Swing 9	51.524	49.0087
Swing 9	49.9008	51.8314
Swing 9	48.3683	54.9647
Swing 9	46.9372	58.3535
Swing 9	45.6194	61.9561
Swing 9	44.4272	65.7455
Swing 9	43.3789	69.7086
Swing 9	42.4866	73.8425
Swing 9	41.7629	78.1496
Swing 9	41.2195	82.6308
Swing 9	40.8602	87.2783
Swing 9	40.6909	92.0677
Swing 9	40.7072	96.9508
Swing 9	40.9014	101.852
Swing 9	41.2606	106.669
Swing 9	41.764	111.276
Swing 9	42.385	115.531
Swing 9	43.0882	119.294
Swing 9	43.8356	122.427
Swing 9	44.5837	124.816
Swing 9	45.2914	126.37
Stance 9	45.9151	127.034
Stance 9	46.4252	126.795
Stance 9	46.7972	125.687
Stance 9	47.0191	123.793
Stance 9	47.0931	121.237
Stance 9	47.031	118.176
Stance 9	46.8582	114.778
Stance 9	46.6045	111.205
Stance 9	46.3046	107.598
Stance 9	45.9935	104.065
Stance 9	45.7001	100.684
Stance 9	45.452	97.5
Stance 9	45.269	94.5343
Stance 9	45.1618	91.7882
Stance 9	45.1349	89.2502
Stance 9	45.1862	86.9009
Stance 9	45.3101	84.7182
Stance 9	45.4989	82.6803
Stance 9	45.7444	80.7684
Stance 9	46.039	78.969
Stance 9	46.3785	77.2738
Stance 9	46.7594	75.68
Stance 9	47.1862	74.1898
Stance 9	47.6574	72.8095
Stance 9	48.1825	71.5477
Stance 9	48.7652	70.4149
Stance 9	49.4162	69.4219
Stance 9	50.1412	68.5792
Stance 9	50.9465	67.8962
Stance 9	51.8399	67.3811
Stance 9	52.8262	67.0403
Stance 9	53.9065	66.8789
Stance 9	55.084	66.9003
Stance 9	56.3592	67.1068
Stance 9	57.7275	67.4997
Stance 9	59.1878	68.0792
Stance 9	60.7352	68.8438
Stance 9	62.3656	69.7897
Stance 9	64.0703	70.9086
Stance 9	65.8415	72.1856
Stance 9	67.6675	73.5964
Stance 9	69.5323	75.1043
Stance 9	71.4136	76.6577
Stance 9	73.2842	78.1889
Stance 9	75.1076	79.6139
Stance 9	76.8434	80.8354
Stance 9	78.4414	81.7475
Stance 9	79.8505	82.2427
Stance 9	81.0186	82.2212
Stance 9	81.9008	81.6
Stance 9	82.4544	80.3237
Swing 10	82.6488	78.3729
Swing 10	82.4643	75.7713
Swing 10	81.8935	72.5892
Swing 10	80.9419	68.9414
Swing 10	79.6311	64.9807
Swing 10	77.9856	60.8858
Swing 10	76.0511	56.8467
Swing 10	73.8738	53.05
Swing 10	71.5107	49.6666
Swing 10	69.0168	46.8411
Swing 10	66.4511	44.6864
Swing 10	63.8641	43.2791
Swing 10	61.302	42.6583
Swing 10	58.8012	42.8259
Swing 10	56.3942	43.7479
Swing 10	54.1007	45.3597
Swing 10	51.9376	47.5728
Swing 10	49.9148	50.286
Swing 10	48.0387	53.397
Swing 10	46.3178	56.814
Swing 10	44.7582	60.4646
Swing 10	43.3598	64.2997
Swing 10	42.1332	68.2927
Swing 10	41.0819	72.4343
Swing 10	40.2151	76.7242
Swing 10	39.5373	81.1615
Swing 10	39.059	85.7336
Swing 10	38.785	90.4076
Swing 10	38.7136	95.1244
Swing 10	38.8419	99.7969
Swing 10	39.1553	104.313
Swing 10	39.6321	108.544
Swing 10	40.2442	112.351
Swing 10	40.9452	115.602
Swing 10	41.6914	118.17
Swing 10	42.4295	119.954
Swing 10	43.1075	120.88
Stance 10	43.6818	120.917
Stance 10	44.1181	120.08
Stance 10	44.3952	118.438
Stance 10	44.5104	116.11
Stance 10	44.4733	113.248
Stance 10	44.3094	110.024
Stance 10	44.0553	106.603
Stance 10	43.7488	103.133
Stance 10	43.4342	99.7297
Stance 10	43.1474	96.4741
Stance 10	42.9218	93.4151
Stance 10	42.7775	90.5745
Stance 10	42.7302	87.9539
Stance 10	42.7814	85.5414
Stance 10	42.9307	83.3179
Stance 10	43.1682	81.2624
Stance 10	43.4865	79.3557
Stance 10	43.8734	77.5836
Stance 10	44.324	75.938
Stance 10	44.8335	74.4174
Stance 10	45.4059	73.0263
Stance 10	46.045	71.774
Stance 10	46.7614	70.6728
Stance 10	47.5644	69.7363
Stance 10	48.4685	68.978
Stance 10	49.4824	68.4099
Stance 10	50.6155	68.0421
Stance 10	51.8747	67.8824
Stance 10	53.2623	67.9363
Stance 10	54.7742	68.2076
Stance 10	56.4053	68.6989
Stance 10	58.1456	69.4116
Stance 10	59.9844	70.3457
Stance 10	61.906	71.4987
Stance 10	63.8946	72.8637
Stance 10	65.9336	74.4264
Stance 10	68.0018	76.1616
Stance 10	70.0765	78.0297
Stance 10	72.1334	79.9736
Stance 10	74.1423	81.9172
Stance 10	76.0661	83.7665
Stance 10	77.8658	85.4126
Stance 10	79.502	86.7381
Stance 10	80.9285	87.6258
Stance 10	82.1005	87.9675
Stance 10	82.9814	87.6745
Stance 10	83.5375	86.6868
Swing 11	83.7466	84.9806
Swing 11	83.5951	82.5747
Swing 11	83.0853	79.5325
Swing 11	82.2242	75.9609
Swing 11	81.0372	72.0036
Swing 11	79.5554	67.8298
Swing 11	77.8188	63.6199
Swing 11	75.8703	59.5505
Swing 11	73.7557	55.7825
Swing 11	71.5211	52.4519
Swing 11	69.2084	49.6662
Swing 11	66.8555	47.5034
Swing 11	64.4936	46.0126
Swing 11	62.1487	45.2167
Swing 11	59.8427	45.114
Swing 11	57.5939	45.681
Swing 11	55.4164	46.8748
Swing 11	53.325	48.6372
Swing 11	51.3321	50.899
Swing 11	49.4516	53.5863
Swing 11	47.6982	56.6268
Swing 11	46.0894	59.9552
Swing 11	44.6354	63.5175
Swing 11	43.355	67.2738
Swing 11	42.2568	71.1983
Swing 11	41.3538	75.2773
Swing 11	40.6533	79.5062
Swing 11	40.1601	83.8847
Swing 11	39.8725	88.4103
Swing 11	39.79	93.0716
Swing 11	39.9066	97.8405
Swing 11	40.2087	102.666
Swing 11	40.679	107.469
Swing 11	41.2944	112.144
Swing 11	42.0242	116.563
Swing 11	42.8349	120.583
Swing 11	43.6828	124.058
Swing 11	44.5254	126.851
Swing 11	45.3159	128.842
Swing 11	46.0122	129.938
Stance 11	46.5794	130.085
Stance 11	46.991	129.273
Stance 11	47.233	127.545
Stance 11	47.3034	124.996
Stance 11	47.217	121.766
Stance 11	46.9979	118.028
Stance 11	46.6808	113.968
Stance 11	46.3032	109.758
Stance 11	45.9065	105.551
Stance 11	45.5264	101.461
Stance 11	45.1926	97.5704
Stance 11	44.9293	93.9249
Stance 11	44.7498	90.5455
Stance 11	44.6591	87.433
Stance 11	44.656	84.5755
Stance 11	44.7374	81.9543
Stance 11	44.8957	79.549
Stance 11	45.1241	77.3411
Stance 11	45.4154	75.3156
Stance 11	45.7686	73.4629
Stance 11	46.1862	71.7781
Stance 11	46.6692	70.2605
Stance 11	47.2261	68.9126
Stance 11	47.866	67.7391
Stance 11	48.5961	66.7455
Stance 11	49.4252	65.9372
Stance 11	50.3654	65.3198
Stance 11	51.4178	64.8979
Stance 11	52.5907	64.6761
Stance 11	53.8845	64.6585
Stance 11	55.2975	64.8492
Stance 11	56.8267	65.2516
Stance 11	58.4649	65.8678
Stance 11	60.2013	66.6973
Stance 11	62.0227	67.7346
Stance 11	63.9143	68.9667
Stance 11	65.8554	70.3697
Stance 11	67.8217	71.9061
Stance 11	69.7867	73.5225
Stance 11	71.7172	75.1481
Stance 11	73.579	76.696
Stance 11	75.3288	78.0665
Stance 11	76.9261	79.1523
Stance 11	78.3287	79.8465
Stance 11	79.4913	80.0511
Stance 11	80.3772	79.6862
Stance 11	80.9553	78.6979
Swing 12	81.2006	77.0657
Swing 12	81.1017	74.807
Swing 12	80.6567	71.9785
Swing 12	79.8779	68.6751
Swing 12	78.7866	65.0239
Swing 12	77.4167	61.1751
Swing 12	75.807	57.2907
Swing 12	74.0044	53.5319
Swing 12	72.0554	50.0486
Swing 12	70.0085	46.9706
Swing 12	67.9064	44.4032
Swing 12	65.784	42.4249
Swing 12	63.6713	41.0879
Swing 12	61.5924	40.4194
Swing 12	59.5625	40.4231
Swing 12	57.5935	41.082
Swing 12	55.6946	42.3594
Swing 12	53.8681	44.2025
Swing 12	52.1241	46.546
Swing 12	50.4679	49.317
Swing 12	48.9066	52.4412
Swing 12	47.4502	55.8491
Swing 12	46.1089	59.4814
Swing 12	44.8958	63.2924
Swing 12	43.8209	67.2527
Swing 12	42.8972	71.3479
Swing 12	42.1337	75.5761
Swing 12	41.5418	79.9442
Swing 12	41.1261	84.4607
Swing 12	40.8916	89.1289
Swing 12	40.8428	93.9384
Swing 12	40.9725	98.8571
Swing 12	41.2721	103.825
Swing 12	41.7257	108.75
Swing 12	42.3085	113.512
Swing 12	42.9913	117.97
Swing 12	43.7353	121.97
Swing 12	44.497	125.361
Swing 12	45.2317	128.004
Swing 12	45.895	129.785
Stance 12	46.445	130.623
Stance 12	46.8517	130.48
Stance 12	47.0962	129.369
Stance 12	47.1715	127.354
Stance 12	47.0852	124.556
Stance 12	46.8591	121.136
Stance 12	46.5243	117.28
Stance 12	46.1191	113.179
Stance 12	45.6839	109.006
Stance 12	45.2573	104.901
Stance 12	44.875	100.964
Stance 12	44.5605	97.2571
Stance 12	44.3323	93.8093
Stance 12	44.1973	90.6226
Stance 12	44.155	87.6819
Stance 12	44.1986	84.962
Stance 12	44.3178	82.4341
Stance 12	44.5014	80.0709
Stance 12	44.7366	77.85
Stance 12	45.0147	75.7564
Stance 12	45.3329	73.7825
Stance 12	45.6901	71.9286
Stance 12	46.0874	70.2007
Stance 12	46.5327	68.6095
Stance 12	47.0338	67.1674
Stance 12	47.6022	65.8873
Stance 12	48.2486	64.7803
Stance 12	48.9835	63.8547
Stance 12	49.8124	63.1158
Stance 12	50.7435	62.5651
Stance 12	51.7806	62.2018
Stance 12	52.923	62.0231
Stance 12	54.17	62.0256
Stance 12	55.516	62.2066
Stance 12	56.9567	62.5648
Stance 12	58.4838	63.1006
Stance 12	60.0911	63.8152
Stance 12	61.7674	64.7091
Stance 12	63.5061	65.7794
Stance 12	65.2937	67.0164
Stance 12	67.1176	68.3996
Stance 12	68.9621	69.8938
Stance 12	70.8049	71.4467
Stance 12	72.6184	72.9872
Stance 12	74.3673	74.4268
Stance 12	76.0123	75.6627
Stance 12	77.5047	76.5846
Stance 12	78.7979	77.0827
Stance 12	79.8426	77.0581
Stance 12	80.5934	76.4328
Swing 13	81.0163	75.1599
Swing 13	81.0843	73.2326
Swing 13	80.7861	70.6893
Swing 13	80.1227	67.6153
Swing 13	79.1087	64.1395
Swing 13	77.7733	60.4244
Swing 13	76.1531	56.6527
Swing 13	74.2975	53.0117
Swing 13	72.2575	49.6785
Swing 13	70.0889	46.8077
Swing 13	67.8444	44.5235
Swing 13	65.5718	42.9159
Swing 13	63.315	42.0385
Swing 13	61.1047	41.9104
Swing 13	58.9708	42.5171
Swing 13	56.9285	43.8149
Swing 13	54.994	45.7355
Swing 13	53.1728	48.1931
Swing 13	51.4744	51.0929
Swing 13	49.9017	54.3411
Swing 13	48.4594	57.8527
Swing 13	47.1548	61.5589
Swing 13	45.9893	65.4099
Swing 13	44.9673	69.3752
Swing 13	44.094	73.4411
Swing 13	43.3716	77.6057
Swing 13	42.804	81.8735
Swing 13	42.3956	86.248
Swing 13	42.145	90.7253
Swing 13	42.0543	95.2865
Swing 13	42.1235	99.8926
Swing 13	42.3458	104.48
Swing 13	42.7127	108.963
Swing 13	43.2078	113.232
Swing 13	43.8123	117.166
Swing 13	44.4956	120.637
Swing 13	45.2217	123.52
Swing 13	45.9519	125.704
Swing 13	46.6444	127.098
Stance 13	47.2608	127.641
Stance 13	47.765	127.312
Stance 13	48.132	126.135
Stance 13	48.3477	124.18
Stance 13	48.413	121.564
Stance 13	48.3384	118.435
Stance 13	48.1457	114.959
Stance 13	47.865	111.298
Stance 13	47.5334	107.595
Stance 13	47.1862	103.963
Stance 13	46.8555	100.482
Stance 13	46.573	97.2012
Stance 13	46.357	94.1415
Stance 13	46.2197	91.3036
Stance 13	46.1658	88.6742
Stance 13	46.1926	86.2315
Stance 13	46.2916	83.9511
Stance 13	46.4509	81.8095
Stance 13	46.6621	79.7878
Stance 13	46.9132	77.8731
Stance 13	47.1969	76.0598
Stance 13	47.5112	74.3495
Stance 13	47.8571	72.7498
Stance 13	48.2417	71.2729
Stance 13	48.676	69.934
Stance 13	49.1721	68.7491
Stance 13	49.7464	67.7335
Stance 13	50.4151	66.9007
Stance 13	51.1942	66.2612
Stance 13	52.0933	65.8226
Stance 13	53.1237	65.5895
Stance 13	54.289	65.5641
Stance 13	55.5848	65.7465
Stance 13	57.0058	66.1354
Stance 13	58.5399	66.728
Stance 13	60.1738	67.519
Stance 13	61.8852	68.4995
Stance 13	63.656	69.655
Stance 13	65.4652	70.9624
Stance 13	67.2905	72.3879
Stance 13	69.1099	73.8843
Stance 13	70.8987	75.3896
Stance 13	72.6319	76.8276
Stance 13	74.2791	78.1099
Stance 13	75.8098	79.14
Stance 13	77.1899	79.8196
Stance 13	78.3813	80.0555
Stance 13	79.3482	79.7683
Stance 13	80.0574	78.8997
Swing 14	80.4799	77.4204
Swing 14	80.5944	75.336
Swing 14	80.3892	72.691
Swing 14	79.862	69.569
Swing 14	79.0213	66.0895
Swing 14	77.8872	62.3997
Swing 14	76.4895	58.6634
Swing 14	74.8646	55.0487
Swing 14	73.0597	51.715
Swing 14	71.1206	48.8038
Swing 14	69.0976	46.4306
Swing 14	67.0367	44.6814
Swing 14	64.9788	43.6098
Swing 14	62.9587	43.2377
Swing 14	61.0003	43.5565
Swing 14	59.1237	44.5306
Swing 14	57.3407	46.1023
Swing 14	55.6555	48.1975
Swing 14	54.0688	50.7331
Swing 14	52.5832	53.6239
Swing 14	51.196	56.7893
Swing 14	49.9095	60.1589
Swing 14	48.7191	63.6752
Swing 14	47.6313	67.2959
Swing 14	46.6442	70.9934
Swing 14	45.7649	74.7534
Swing 14	44.9984	78.5731
Swing 14	44.3483	82.4572
Swing 14	43.8237	86.4141
Swing 14	43.4311	90.451
Swing 14	43.18	94.5675
Swing 14	43.0728	98.7502
Swing 14	43.1171	102.967
Swing 14	43.3108	107.165
Swing 14	43.6498	111.267
Swing 14	44.1207	115.177
Swing 14	44.7011	118.787
Swing 14	45.3672	121.976
Swing 14	46.0815	124.63
Swing 14	46.8059	126.638
Swing 14	47.4967	127.911
Stance 14	48.1146	128.388
Stance 14	48.624	128.041
Stance 14	48.9957	126.888
Stance 14	49.2177	124.995
Stance 14	49.2856	122.469
Stance 14	49.2097	119.448
Stance 14	49.0136	116.087
Stance 14	48.7265	112.539
Stance 14	48.3836	108.939
Stance 14	48.022	105.394
Stance 14	47.6755	101.981
Stance 14	47.3731	98.7463
Stance 14	47.1354	95.7138
Stance 14	46.9796	92.8863
Stance 14	46.9062	90.2547
Stance 14	46.9209	87.8021
Stance 14	47.0152	85.51
Stance 14	47.1822	83.3611
Stance 14	47.4148	81.3428
Stance 14	47.7061	79.4484
Stance 14	48.0569	77.678
Stance 14	48.4655	76.0376
Stance 14	48.9377	74.5381
Stance 14	49.482	73.1934
Stance 14	50.1082	72.0194
Stance 14	50.8302	71.0315
Stance 14	51.6581	70.244
Stance 14	52.6068	69.6693
Stance 14	53.6847	69.3171
Stance 14	54.8976	69.1948
Stance 14	56.2482	69.3071
Stance 14	57.7366	69.6568
Stance 14	59.3568	70.2442
Stance 14	61.0985	71.067
Stance 14	62.9503	72.1191
Stance 14	64.8933	73.3891
Stance 14	66.9093	74.8578
Stance 14	68.9717	76.4958
Stance 14	71.0539	78.2598
Stance 14	73.1229	80.091
Stance 14	75.1416	81.9131
Stance 14	77.0683	83.6333
Stance 14	78.8615	85.1456
Stance 14	80.4752	86.3363
Stance 14	81.8626	87.0921
Stance 14	82.9826	87.3084
Stance 14	83.7977	86.8996
Stance 14	84.2786	85.8075
Swing 15	84.4059	84.0087
Swing 15	84.1706	81.5204
Swing 15	83.5762	78.4026
Swing 15	82.6401	74.7563
Swing 15	81.3904	70.7175
Swing 15	79.8641	66.4474
Swing 15	78.1062	62.1187
Swing 15	76.167	57.9025
Swing 15	74.0963	53.9555
Swing 15	71.9411	50.4114
Swing 15	69.7455	47.3759
Swing 15	67.542	44.9249
Swing 15	65.3554	43.1068
Swing 15	63.2069	41.9442
Swing 15	61.1047	41.4383
Swing 15	59.0574	41.5711
Swing 15	57.0663	42.3092
Swing 15	55.1384	43.6067
Swing 15	53.2735	45.4081
Swing 15	51.483	47.6517
Swing 15	49.7709	50.2733
Swing 15	48.1533	53.21
Swing 15	46.641	56.404
Swing 15	45.2521	59.8059
Swing 15	44.0002	63.3776
Swing 15	42.9015	67.0933
Swing 15	41.9675	70.9403
Swing 15	41.21	74.9175
Swing 15	40.6377	79.0324
Swing 15	40.2534	83.2967
Swing 15	40.06	87.7208
Swing 15	40.0534	92.306
Swing 15	40.2308	97.0367
Swing 15	40.581	101.873
Swing 15	41.0906	106.746
Swing 15	41.7371	111.554
Swing 15	42.4954	116.168
Swing 15	43.3311	120.441
Swing 15	44.2053	124.213
Swing 15	45.0753	127.331
Swing 15	45.8951	129.655
Swing 15	46.6207	131.075
Stance 15	47.2139	131.515
Stance 15	47.6474	130.949
Stance 15	47.9019	129.405
Stance 15	47.9759	126.965
Stance 15	47.8762	123.768
Stance 15	47.6307	119.99
Stance 15	47.2704	115.826
Stance 15	46.8351	111.471
Stance 15	46.3701	107.092
Stance 15	45.9142	102.821
Stance 15	45.5037	98.749
Stance 15	45.1639	94.9294
Stance 15	44.9142	91.3839
Stance 15	44.7652	88.1123
Stance 15	44.7154	85.101
Stance 15	44.7614	82.3299
Stance 15	44.8905	79.7785
Stance 15	45.0946	77.4298
Stance 15	45.3624	75.2715
Stance 15	45.6849	73.2973
Stance 15	46.0579	71.5054
Stance 15	46.4776	69.8974
Stance 15	46.9519	68.4759
Stance 15	47.4816	67.2437
Stance 15	48.0789	66.2022
Stance 15	48.7517	65.3517
Stance 15	49.512	64.6916
Stance 15	50.3694	64.2213
Stance 15	51.3281	63.9413
Stance 15	52.3999	63.8531
Stance 15	53.5835	63.9595
Stance 15	54.8783	64.2632
Stance 15	56.2797	64.7654
Stance 15	57.7826	65.4626
Stance 15	59.3762	66.3441
Stance 15	61.0454	67.3888
Stance 15	62.7723	68.5627
Stance 15	64.5365	69.8166
Stance 15	66.3112	71.0858
Stance 15	68.0671	72.2908
Stance 15	69.7678	73.3403
Stance 15	71.375	74.1361
Stance 15	72.8434	74.5794
Stance 15	74.129	74.5789
Stance 15	75.1851	74.0594
Stance 15	75.9746	72.9707
Swing 16	76.4619	71.2945
Swing 16	76.6258	69.0514
Swing 16	76.4528	66.3025
Swing 16	75.9429	63.1483
Swing 16	75.1109	59.722
Swing 16	73.9802	56.1788
Swing 16	72.5851	52.6828
Swing 16	70.9697	49.394
Swing 16	69.1788	46.4574
Swing 16	67.2647	43.9953
Swing 16	65.2733	42.1026
Swing 16	63.2495	40.8456
Swing 16	61.2299	40.2613
Swing 16	59.2452	40.3578
Swing 16	57.3218	41.1165
Swing 16	55.4758	42.4939
Swing 16	53.72	44.4257
Swing 16	52.0602	46.8326
Swing 16	50.504	49.6277
Swing 16	49.0566	52.7248
Swing 16	47.7209	56.0467
Swing 16	46.5028	59.5312
Swing 16	45.4068	63.135
Swing 16	44.4408	66.8349
Swing 16	43.6121	70.6258
Swing 16	42.9284	74.5173
Swing 16	42.401	78.5281
Swing 16	42.0328	82.6795
Swing 16	41.8353	86.9879
Swing 16	41.8101	91.4572
Swing 16	41.9612	96.0708
Swing 16	42.28	100.785
Swing 16	42.76	105.525
Swing 16	43.3834	110.187
Swing 16	44.1243	114.639
Swing 16	44.9492	118.732
Swing 16	45.817	122.316
Swing 16	46.6809	125.245
Swing 16	47.4976	127.393
Swing 16	48.2145	128.663
Stance 16	48.796	128.998
Stance 16	49.2102	128.384
Stance 16	49.44	126.859
Stance 16	49.4803	124.513
Stance 16	49.3469	121.48
Stance 16	49.0606	117.929
Stance 16	48.6588	114.039
Stance 16	48.1824	109.986
Stance 16	47.675	105.922
Stance 16	47.1794	101.963
Stance 16	46.7311	98.1939
Stance 16	46.3573	94.6618
Stance 16	46.0777	91.3874
Stance 16	45.8987	88.3697
Stance 16	45.8182	85.5933
Stance 16	45.8312	83.0341
Stance 16	45.9223	80.6652
Stance 16	46.0782	78.4613
Stance 16	46.2847	76.4016
Stance 16	46.5316	74.4724
Stance 16	46.8152	72.6671
Stance 16	47.1329	70.9865
Stance 16	47.4897	69.4377
Stance 16	47.8968	68.0316
Stance 16	48.3653	66.782
Stance 16	48.9088	65.7024
Stance 16	49.5414	64.8052
Stance 16	50.2736	64.1
Stance 16	51.1158	63.5931
Stance 16	52.0717	63.2871
Stance 16	53.1439	63.1814
Stance 16	54.3276	63.2725
Stance 16	55.6162	63.5552
Stance 16	57.0027	64.0221
Stance 16	58.4739	64.6646
Stance 16	60.0181	65.4714
Stance 16	61.6217	66.4278
Stance 16	63.2694	67.5135
Stance 16	64.9469	68.7005
Stance 16	66.6359	69.9504
Stance 16	68.3169	71.2136
Stance 16	69.9695	72.4287
Stance 16	71.5664	73.5238
Stance 16	73.0787	74.4199
Stance 16	74.4739	75.0353
Stance 16	75.7149	75.2919
Stance 16	76.7677	75.1217
Stance 16	77.5961	74.4733
Swing 17	78.1692	73.318
Swing 17	78.4618	71.6541
Swing 17	78.4578	69.5106
Swing 17	78.1485	66.9474
Swing 17	77.5367	64.0531
Swing 17	76.6343	60.9398
Swing 17	75.4624	57.7359
Swing 17	74.0524	54.5766
Swing 17	72.4412	51.5952
Swing 17	70.6717	48.9151
Swing 17	68.7864	46.6437
Swing 17	66.8318	44.8678
Swing 17	64.8446	43.6513
Swing 17	62.8639	43.0336
Swing 17	60.916	43.0294
Swing 17	59.024	43.6295
Swing 17	57.2029	44.8027
Swing 17	55.463	46.4988
Swing 17	53.81	48.6537
Swing 17	52.2478	51.1949
Swing 17	50.781	54.0488
Swing 17	49.4104	57.1474
Swing 17	48.1426	60.4338
Swing 17	46.9839	63.8665
Swing 17	45.9367	67.4209
Swing 17	45.0165	71.0881
Swing 17	44.2287	74.8724
Swing 17	43.585	78.7854
Swing 17	43.0959	82.84
Swing 17	42.7679	87.0423
Swing 17	42.6092	91.3832
Swing 17	42.6215	95.8316
Swing 17	42.8059	100.328
Swing 17	43.1498	104.786
Swing 17	43.6407	109.089
Swing 17	44.2495	113.104
Swing 17	44.9464	116.69
Swing 17	45.6916	119.704
Swing 17	46.4408	122.02
Swing 17	47.1475	123.534
Stance 17	47.7705	124.175
Stance 17	48.2705	123.916
Stance 17	48.6262	122.782
Stance 17	48.8207	120.847
Stance 17	48.8575	118.236
Stance 17	48.7465	115.106
Stance 17	48.5141	111.634
Stance 17	48.1934	107.989
Stance 17	47.8216	104.321
Stance 17	47.4372	100.746
Stance 17	47.0749	97.3453
Stance 17	46.7649	94.1647
Stance 17	46.5276	91.2227
Stance 17	46.377	88.5168
Stance 17	46.3188	86.0314
Stance 17	46.3483	83.7446
Stance 17	46.4652	81.6331
Stance 17	46.6589	79.6769
Stance 17	46.9235	77.8615
Stance 17	47.255	76.1787
Stance 17	47.6502	74.627
Stance 17	48.1097	73.2105
Stance 17	48.6376	71.937
Stance 17	49.2403	70.8171
Stance 17	49.9264	69.862
Stance 17	50.7051	69.0825
Stance 17	51.5869	68.4882
Stance 17	52.5775	68.0868
Stance 17	53.6875	67.8846
Stance 17	54.9162	67.886
Stance 17	56.2671	68.0946
Stance 17	57.7375	68.5131
Stance 17	59.3201	69.1433
Stance 17	61.0082	69.9854
Stance 17	62.7845	71.0371
Stance 17	64.6383	72.2913
Stance 17	66.5506	73.7331
Stance 17	68.5011	75.3371
Stance 17	70.4665	77.0637
Stance 17	72.4205	78.8565
Stance 17	74.3343	80.6412
Stance 17	76.1724	82.3264
Stance 17	77.8998	83.8072
Stance 17	79.4744	84.9715
Stance 17	80.8591	85.7079
Stance 17	82.0122	85.9153
Stance 17	82.8974	85.5129
Stance 17	83.485	84.4489
Swing 18	83.7526	82.7079
Swing 18	83.6872	80.3157
Swing 18	83.2886	77.3403
Swing 18	82.564	73.8894
Swing 18	81.5367	70.1018
Swing 18	80.2335	66.1367
Swing 18	78.692	62.1602
Swing 18	76.9516	58.3317
Swing 18	75.0557	54.7942
Swing 18	73.0461	51.6668
Swing 18	70.9607	49.042
Swing 18	68.8359	46.9855
Swing 18	66.6985	45.5377
Swing 18	64.5757	44.7156
Swing 18	62.483	44.516
Swing 18	60.4362	44.9178
Swing 18	58.4456	45.8849
Swing 18	56.5191	47.3694
Swing 18	54.6644	49.3159
Swing 18	52.8889	51.6655
Swing 18	51.2002	54.3616
Swing 18	49.607	57.3539
Swing 18	48.1199	60.6026
Swing 18	46.7471	64.081
Swing 18	45.502	67.7752
Swing 18	44.394	71.6835
Swing 18	43.4317	75.8134
Swing 18	42.6267	80.1777
Swing 18	41.9806	84.7903
Swing 18	41.4996	89.6601
Swing 18	41.185	94.7841
Swing 18	41.0359	100.137
Swing 18	41.0479	105.658
Swing 18	41.2161	111.241
Swing 18	41.5302	116.731
Swing 18	41.9763	121.935
Swing 18	42.5328	126.647
Swing 18	43.1758	130.67
Swing 18	43.876	133.844
Swing 18	44.5964	136.047
Swing 18	45.3007	137.205
Stance 18	45.9539	137.28
Stance 18	46.5183	136.281
Stance 18	46.9701	134.26
Stance 18	47.2892	131.32
Stance 18	47.4686	127.616
Stance 18	47.5127	123.339
Stance 18	47.4356	118.705
Stance 18	47.2615	113.926
Stance 18	47.0194	109.193
Stance 18	46.7417	104.653
Stance 18	46.462	100.411
Stance 18	46.2084	96.5207
Stance 18	46.0041	92.9984
Stance 18	45.8676	89.8285
Stance 18	45.808	86.9759
Stance 18	45.8281	84.3962
Stance 18	45.9263	82.0443
Stance 18	46.1005	79.8812
Stance 18	46.3453	77.8772
Stance 18	46.6563	76.0138
Stance 18	47.0305	74.2832
Stance 18	47.468	72.6868
Stance 18	47.9716	71.2324
Stance 18	48.5456	69.9323
Stance 18	49.1992	68.7997
Stance 18	49.9397	67.8481
Stance 18	50.7773	67.0889
Stance 18	51.7214	66.5317
Stance 18	52.7753	66.1837
Stance 18	53.9467	66.0501
Stance 18	55.2346	66.1343
Stance 18	56.6389	66.4375
Stance 18	58.1526	66.9587
Stance 18	59.7665	67.6928
Stance 18	61.4685	68.6289
Stance 18	63.2417	69.7474
Stance 18	65.0674	71.0171
Stance 18	66.9232	72.3925
Stance 18	68.7796	73.8114
Stance 18	70.6059	75.1952
Stance 18	72.3641	76.4504
Stance 18	74.0141	77.4735
Stance 18	75.5107	78.1577
Stance 18	76.8097	78.402
Stance 18	77.8694	78.1207
Stance 18	78.6524	77.2528
Swing 19	79.1287	75.7702
Swing 19	79.2791	73.6838
Swing 19	79.0938	71.0458
Swing 19	78.5759	67.9484
Swing 19	77.7383	64.5177
Swing 19	76.6059	60.9045
Swing 19	75.211	57.271
Swing 19	73.5929	53.7785
Swing 19	71.7946	50.5756
Swing 19	69.8596	47.7893
Swing 19	67.8323	45.5205
Swing 19	65.7509	43.8417
Swing 19	63.6497	42.7974
Swing 19	61.5603	42.4062
Swing 19	59.5019	42.663
Swing 19	57.4964	43.542
Swing 19	55.5572	45.0003
Swing 19	53.697	46.9817
Swing 19	51.9282	49.4216
Swing 19	50.2601	52.2526
Swing 19	48.7056	55.4091
Swing 19	47.2755	58.833
Swing 19	45.9799	62.4772
Swing 19	44.8286	66.3072
Swing 19	43.8274	70.3025
Swing 19	42.9842	74.4543
Swing 19	42.3013	78.7626
Swing 19	41.7791	83.2319
Swing 19	41.4189	87.865
Swing 19	41.2173	92.6562
Swing 19	41.1721	97.5842
Swing 19	41.2807	102.605
Swing 19	41.5383	107.646
Swing 19	41.9337	112.603
Swing 19	42.457	117.342
Swing 19	43.0865	121.709
Swing 19	43.7976	125.543
Swing 19	44.5569	128.691
Swing 19	45.3205	131.025
Swing 19	46.0461	132.449
Stance 19	46.6908	132.907
Stance 19	47.2126	132.388
Stance 19	47.582	130.929
Stance 19	47.7783	128.612
Stance 19	47.8007	125.567
Stance 19	47.66	121.957
Stance 19	47.3825	117.967
Stance 19	47.0043	113.781
Stance 19	46.5701	109.566
Stance 19	46.1231	105.453
Stance 19	45.7053	101.535
Stance 19	45.351	97.8673
Stance 19	45.0835	94.4707
Stance 19	44.9157	91.3425
Stance 19	44.8533	88.4636
Stance 19	44.89	85.8061
Stance 19	45.0145	83.3398
Stance 19	45.2142	81.0368
Stance 19	45.4719	78.8754
Stance 19	45.7785	76.8417
Stance 19	46.1266	74.9304
Stance 19	46.5116	73.1441
Stance 19	46.9366	71.4918
Stance 19	47.4077	69.9869
Stance 19	47.9372	68.6442
Stance 19	48.5368	67.4781
Stance 19	49.22	66.5006
Stance 19	49.9987	65.7195
Stance 19	50.8826	65.1383
Stance 19	51.8804	64.756
Stance 19	52.9909	64.5675
Stance 19	54.2142	64.5651
Stance 19	55.5447	64.7398
Stance 19	56.9741	65.0825
Stance 19	58.4885	65.5853
Stance 19	60.0736	66.2421
Stance 19	61.7168	67.0485
Stance 19	63.4012	68.0007
Stance 19	65.1158	69.0935
Stance 19	66.8456	70.3173
Stance 19	68.5808	71.6546
Stance 19	70.3061	73.0762
Stance 19	72.0088	74.5381
Stance 19	73.6674	75.9796
Stance 19	75.2605	77.3237
Stance 19	76.7584	78.4796
Stance 19	78.1256	79.3484
Stance 19	79.3223	79.8304
Stance 19	80.3095	79.8342
Stance 19	81.0469	79.286
Stance 19	81.503	78.1385
Swing 20	81.6464	76.3774
Swing 20	81.4652	74.0264
Swing 20	80.9536	71.1488
Swing 20	80.1196	67.845
Swing 20	78.9825	64.2463
Swing 20	77.5715	60.5052
Swing 20	75.9226	56.7828
Swing 20	74.0817	53.2373
Swing 20	72.0916	50.0126
Swing 20	69.999	47.231
Swing 20	67.8459	44.989
Swing 20	65.6656	43.3557
Swing 20	63.49	42.3739
Swing 20	61.3423	42.0615
Swing 20	59.2392	42.4138
Swing 20	57.1952	43.4059
Swing 20	55.2218	44.9957
Swing 20	53.3282	47.1272
Swing 20	51.5266	49.7348
Swing 20	49.8288	52.7488
Swing 20	48.2492	56.1007
Swing 20	46.7988	59.7284
Swing 20	45.494	63.5796
Swing 20	44.3436	67.6142
Swing 20	43.3584	71.8038
Swing 20	42.5442	76.1305
Swing 20	41.9041	80.5831
Swing 20	41.4388	85.1524
Swing 20	41.1477	89.8257
Swing 20	41.0279	94.58
Swing 20	41.0745	99.3759
Swing 20	41.2784	104.153
Swing 20	41.6277	108.827
Swing 20	42.1052	113.292
Swing 20	42.6891	117.425
Swing 20	43.3502	121.096
Swing 20	44.0553	124.175
Swing 20	44.765	126.545
Swing 20	45.4364	128.106
Stance 20	46.0352	128.792
Stance 20	46.5209	128.572
Stance 20	46.8706	127.461
Stance 20	47.0672	125.521
Stance 20	47.1094	122.863
Stance 20	47.0062	119.633
Stance 20	46.7795	116.002
Stance 20	46.4625	112.141
Stance 20	46.0874	108.205
Stance 20	45.6951	104.324
Stance 20	45.321	100.59
Stance 20	44.994	97.0649
Stance 20	44.7378	93.7776
Stance 20	44.5673	90.7344
Stance 20	44.485	87.9245
Stance 20	44.4914	85.3265
Stance 20	44.5786	82.9141
Stance 20	44.736	80.6618
Stance 20	44.9546	78.5477
Stance 20	45.2203	76.5567
Stance 20	45.5268	74.681
Stance 20	45.869	72.9199
Stance 20	46.2478	71.278
Stance 20	46.6643	69.7637
Stance 20	47.1226	68.3864
Stance 20	47.6317	67.1546
Stance 20	48.1978	66.0751
Stance 20	48.8281	65.1514
Stance 20	49.5321	64.3848
Stance 20	50.3132	63.7743
Stance 20	51.1764	63.3182
Stance 20	52.125	63.0151
Stance 20	53.1607	62.8652
Stance 20	54.2811	62.8706
Stance 20	55.4854	63.0354
Stance 20	56.7721	63.3648
Stance 20	58.1361	63.8629
Stance 20	59.5749	64.5303
Stance 20	61.0811	65.3602
Stance 20	62.6484	66.3356
Stance 20	64.2638	67.4251
Stance 20	65.9113	68.5818
Stance 20	67.568	69.7421
Stance 20	69.2042	70.8269
Stance 20	70.7856	71.7459
Stance 20	72.2692	72.4026
Stance 20	73.6085	72.7021
Stance 20	74.7573	72.5593
Stance 20	75.6731	71.9072
Stance 20	76.3134	70.7056
Swing 21	76.6499	68.9477
Swing 21	76.6662	66.6648
Swing 21	76.3529	63.9276
Swing 21	75.7143	60.8438
Swing 21	74.77	57.5508
Swing 21	73.5463	54.2056
Swing 21	72.0806	50.9718
Swing 21	70.4167	48.0073
Swing 21	68.6012	45.4537
Swing 21	66.6856	43.4286
Swing 21	64.7149	42.0207
Swing 21	62.7314	41.2876
Swing 21	60.7697	41.2555
Swing 21	58.8607	41.9203
Swing 21	57.0259	43.25
Swing 21	55.2833	45.1883
Swing 21	53.6458	47.6604
Swing 21	52.1216	50.5799
Swing 21	50.7196	53.8564
Swing 21	49.4437	57.4038
Swing 21	48.2977	61.1466
Swing 21	47.2841	65.0245
Swing 21	46.4033	68.9943
Swing 21	45.656	73.0292
Swing 21	45.0418	77.1169
Swing 21	44.5607	81.2561
Swing 21	44.213	85.4515
Swing 21	43.9947	89.7088
Swing 21	43.911	94.0286
Swing 21	43.958	98.3999
Swing 21	44.1358	102.795
Swing 21	44.4407	107.164
Swing 21	44.8633	111.435
Swing 21	45.3924	115.516
Swing 21	46.0074	119.298
Swing 21	46.6815	122.664
Swing 21	47.3827	125.497
Swing 21	48.0769	127.687
Swing 21	48.7241	129.146
Stance 21	49.2872	129.808
Stance 21	49.7331	129.645
Stance 21	50.0406	128.667
Stance 21	50.1944	126.93
Stance 21	50.1973	124.529
Stance 21	50.0587	121.594
Stance 21	49.8013	118.275
Stance 21	49.4567	114.722
Stance 21	49.0593	111.074
Stance 21	48.6454	107.447
Stance 21	48.2461	103.929
Stance 21	47.8928	100.576
Stance 21	47.6056	97.4212
Stance 21	47.3985	94.4757
Stance 21	47.2748	91.7358
Stance 21	47.2389	89.1882
Stance 21	47.2823	86.8152
Stance 21	47.3994	84.5994
Stance 21	47.5835	82.5263
Stance 21	47.8287	80.5869
Stance 21	48.1307	78.7783
Stance 21	48.4925	77.1043
Stance 21	48.9194	75.5738
Stance 21	49.4214	74.2001
Stance 21	50.011	72.9988
Stance 21	50.703	71.9865
Stance 21	51.5141	71.1792
Stance 21	52.4591	70.5906
Stance 21	53.5525	70.2321
Stance 21	54.803	70.1111
Stance 21	56.2152	70.2317
Stance 21	57.7853	70.594
Stance 21	59.5088	71.1944
Stance 21	61.3689	72.0255
Stance 21	63.3436	73.0764
Stance 21	65.4084	74.3316
Stance 21	67.5345	75.7703
Stance 21	69.688	77.3654
Stance 21	71.8385	79.0809
Stance 21	73.951	80.8711
Stance 21	75.9924	82.6787
Stance 21	77.9283	84.4347
Stance 21	79.7266	86.0593
Stance 21	81.3549	87.4648
Stance 21	82.7812	88.5598
Stance 21	83.9754	89.2551
Stance 21	84.9122	89.47
Stance 21	85.5702	89.1398
Stance 21	85.9314	88.2218
Swing 22	85.9901	86.7008
Swing 22	85.7436	84.5925
Swing 22	85.199	81.9447
Swing 22	84.3748	78.8356
Swing 22	83.2933	75.3688
Swing 22	81.9854	71.6668
Swing 22	80.4814	67.8613
Swing 22	78.8199	64.085
Swing 22	77.0306	60.463
Swing 22	75.145	57.1063
Swing 22	73.1905	54.1089
Swing 22	71.1897	51.5456
Swing 22	69.1613	49.4728
Swing 22	67.1212	47.9296
Swing 22	65.0809	46.9397
Swing 22	63.0537	46.5123
Swing 22	61.0504	46.6437
Swing 22	59.0836	47.3175
Swing 22	57.1656	48.5054
Swing 22	55.3116	50.1686
Swing 22	53.5323	52.2596
Swing 22	51.844	54.7256
Swing 22	50.2609	57.512
Swing 22	48.7966	60.5671
Swing 22	47.4601	63.8461
Swing 22	46.2651	67.3142
Swing 22	45.2229	70.9485
Swing 22	44.3389	74.7383
Swing 22	43.6219	78.6833
Swing 22	43.0762	82.7906
Swing 22	42.7063	87.0696
Swing 22	42.5135	91.5252
Swing 22	42.4977	96.1498
Swing 22	42.6525	100.915
Swing 22	42.968	105.765
Swing 22	43.4306	110.613
Swing 22	44.0181	115.341
Swing 22	44.7005	119.805
Swing 22	45.4403	123.85
Swing 22	46.1997	127.315
Swing 22	46.9314	130.053
Swing 22	47.5903	131.938
Stance 22	48.137	132.876
Stance 22	48.5379	132.816
Stance 22	48.7709	131.757
Stance 22	48.8291	129.75
Stance 22	48.7196	126.906
Stance 22	48.4634	123.379
Stance 22	48.0939	119.359
Stance 22	47.6512	115.044
Stance 22	47.1819	110.62
Stance 22	46.7276	106.244
Stance 22	46.3265	102.031
Stance 22	46.0097	98.0561
Stance 22	45.7939	94.3593
Stance 22	45.6871	90.9509
Stance 22	45.6892	87.8218
Stance 22	45.7904	84.9507
Stance 22	45.9787	82.3115
Stance 22	46.2357	79.8783
Stance 22	46.5503	77.629
Stance 22	46.9083	75.5474
Stance 22	47.3039	73.6242
Stance 22	47.7346	71.8568
Stance 22	48.2024	70.2481
Stance 22	48.7155	68.8049
Stance 22	49.2814	67.537
Stance 22	49.9174	66.4552
Stance 22	50.6333	65.5704
Stance 22	51.4463	64.8931
Stance 22	52.3645	64.4329
Stance 22	53.4009	64.198
Stance 22	54.5605	64.1951
Stance 22	55.8474	64.4287
Stance 22	57.2609	64.9009
Stance 22	58.7964	65.6093
Stance 22	60.4455	66.5456
Stance 22	62.1973	67.6933
Stance 22	64.0314	69.0244
Stance 22	65.9283	70.4975
Stance 22	67.858	72.055
Stance 22	69.7837	73.6228
Stance 22	71.6686	75.1106
Stance 22	73.4633	76.4156
Stance 22	75.1192	77.428
Stance 22	76.5833	78.0383
Stance 22	77.806	78.1471
Stance 22	78.7454	77.6741
Stance 22	79.3646	76.5675
Swing 23	79.639	74.8118
Swing 23	79.5607	72.4324
Swing 23	79.1262	69.4982
Swing 23	78.3506	66.118
Swing 23	77.2614	62.434
Swing 23	75.8936	58.6104
Swing 23	74.2895	54.8195
Swing 23	72.4947	51.2283
Swing 23	70.5571	47.9871
Swing 23	68.5198	45.2216
Swing 23	66.4199	43.0291
Swing 23	64.2911	41.4783
Swing 23	62.1591	40.6105
Swing 23	60.041	40.4421
Swing 23	57.9529	40.9668
Swing 23	55.9051	42.1575
Swing 23	53.9119	43.9689
Swing 23	51.9873	46.3409
Swing 23	50.1442	49.2037
Swing 23	48.4033	52.4843
Swing 23	46.7847	56.1138
Swing 23	45.3104	60.0334
Swing 23	43.9977	64.1988
Swing 23	42.8703	68.5804
Swing 23	41.9396	73.1613
Swing 23	41.2171	77.9321
Swing 23	40.7061	82.8831
Swing 23	40.406	87.9962
Swing 23	40.3108	93.2359
Swing 23	40.4092	98.5415
Swing 23	40.6832	103.822
Swing 23	41.1099	108.958
Swing 23	41.6598	113.804
Swing 23	42.2967	118.203
Swing 23	42.9829	121.996
Swing 23	43.6743	125.036
Swing 23	44.3265	127.201
Swing 23	44.8986	128.403
Stance 23	45.3575	128.594
Stance 23	45.6759	127.781
Stance 23	45.8428	126.02
Stance 23	45.8594	123.425
Stance 23	45.7375	120.152
Stance 23	45.5064	116.388
Stance 23	45.1951	112.327
Stance 23	44.8462	108.151
Stance 23	44.4939	104.011
Stance 23	44.1741	100.019
Stance 23	43.9136	96.2475
Stance 23	43.7297	92.7338
Stance 23	43.6333	89.487
Stance 23	43.6278	86.4962
Stance 23	43.7053	83.7388
Stance 23	43.8591	81.187
Stance 23	44.075	78.8135
Stance 23	44.3444	76.5951
Stance 23	44.6574	74.5151
Stance 23	45.0089	72.5644
Stance 23	45.3991	70.7411
Stance 23	45.8275	69.0493
Stance 23	46.3023	67.497
Stance 23	46.8326	66.0947
Stance 23	47.4269	64.8526
Stance 23	48.0951	63.7797
Stance 23	48.8453	62.8818
Stance 23	49.6831	62.1614
Stance 23	50.6127	61.6172
Stance 23	51.6322	61.2448
Stance 23	52.7402	61.0372
Stance 23	53.929	60.9866
Stance 23	55.1954	61.0853
Stance 23	56.5296	61.3268
[truncated: 54 more rows]
