# Supplementary material for: Gearing effects of the patella (knee extensor muscle sesamoid) of the helmeted guineafowl during terrestrial locomotion
Source: J Zool (1987). 2017 Jul 19;303(3):178–87. doi: 10.1111/jzo.12485 (PMC5697681; doi:10.1111/jzo.12485)
Supplement: Supplementary file 6 — Table S2. Moment arms calculated for M. iliotibialis cranialis (IC), M. iliotibialis lateralis preacetabularis (ILPR) and M. femorotibialis intermedius (FT) about patellofemoral rotation centres estimated by second‐order curve fitting (Curve Centres), circular arc fitting (Circle Centre) or median planar movement poles (Median Pole), with numbered limb phases. [file JZO-303-178-s006.xlsx]

## Sheet: Sheet1
Stance/Swing	IC Moment Arms (Curve Centres)	IC Moment Arms (Circle Centre)	IC Moment Arms (Median Pole)	ILPR Moment Arms (Curve Centres)	ILPR Moment Arms (Circle Centre)	ILPR Moment Arms (Median Pole)	FTI Moment Arms (Curve Centres)	FTI Moment Arms (Circle Centre)	FTI Moment Arms (Median Pole)
Swing 1	0.924804	0.939037	0.683237	0.959671	0.970995	0.732885	0.776042	0.783474	0.574364
Swing 1	0.922134	0.945957	0.680683	0.956159	0.976315	0.729097	0.773458	0.788443	0.571274
Swing 1	0.917996	0.955055	0.676579	0.949855	0.982228	0.722303	0.768988	0.794422	0.565936
Swing 1	0.910628	0.965642	0.669152	0.939899	0.988903	0.711583	0.761962	0.801649	0.55757
Swing 1	0.899193	0.977748	0.657559	0.925982	0.996908	0.696621	0.752113	0.810645	0.545887
Swing 1	0.883049	0.991578	0.641163	0.907909	1.00695	0.677232	0.739216	0.82203	0.530665
Swing 1	0.862646	1.00775	0.62043	0.886299	1.01994	0.654106	0.723663	0.836539	0.512421
Swing 1	0.838727	1.02678	0.596129	0.861994	1.0367	0.628168	0.705987	0.854773	0.491828
Swing 1	0.812506	1.0489	0.569501	0.836232	1.05766	0.600758	0.687036	0.87697	0.469906
Swing 1	0.78548	1.07416	0.542075	0.810527	1.08305	0.573489	0.667874	0.903099	0.447899
Swing 1	0.7587	1.10204	0.514919	0.786172	1.11264	0.547726	0.649418	0.932728	0.426845
Swing 1	0.733637	1.13051	0.489525	0.765452	1.14503	0.525863	0.63289	0.963887	0.408103
Swing 1	0.712481	1.15536	0.468113	0.74994	1.17532	0.509529	0.619509	0.992043	0.393006
Swing 1	0.697552	1.17387	0.453032	0.739957	1.19873	0.499031	0.610199	1.01331	0.38254
Swing 1	0.691322	1.1844	0.446785	0.735865	1.21153	0.49473	0.605846	1.02453	0.377657
Swing 1	0.693392	1.18633	0.448985	0.737335	1.21317	0.496275	0.606442	1.02529	0.378326
Swing 1	0.701875	1.18041	0.457725	0.743934	1.20568	0.503211	0.611492	1.01731	0.383992
Swing 1	0.715856	1.16785	0.472091	0.755277	1.19083	0.515146	0.620642	1.00229	0.394282
Swing 1	0.733967	1.15027	0.49072	0.770655	1.17102	0.531349	0.633245	0.982508	0.408505
Swing 1	0.754974	1.12908	0.512377	0.789423	1.14833	0.551162	0.648712	0.960021	0.426042
Swing 1	0.777531	1.10524	0.535708	0.810721	1.12425	0.573694	0.666279	0.936387	0.446074
Swing 1	0.800279	1.07914	0.559347	0.833747	1.0998	0.598118	0.685266	0.912691	0.467867
Swing 1	0.822309	1.05115	0.582365	0.857781	1.0755	0.62368	0.705076	0.889554	0.49077
Swing 1	0.842552	1.02119	0.603674	0.882066	1.05153	0.649583	0.725148	0.867297	0.514159
Swing 1	0.868283	0.999193	0.630672	0.910147	1.03379	0.679632	0.74651	0.848923	0.539264
Swing 1	0.895925	0.980532	0.659699	0.938981	1.01837	0.710595	0.768404	0.832866	0.565239
Swing 1	0.91967	0.959777	0.684758	0.965214	1.00228	0.738867	0.789715	0.818268	0.590781
Swing 1	0.942703	0.943201	0.709047	0.99172	0.991185	0.767535	0.810948	0.807941	0.616505
Swing 1	0.964852	0.932526	0.732303	1.01807	0.986483	0.796137	0.832097	0.80331	0.642423
Swing 1	0.98564	0.930067	0.753973	1.04374	0.99032	0.824104	0.853085	0.806483	0.668467
Swing 1	1.0049	0.938858	0.773809	1.06834	1.00535	0.851006	0.873938	0.820047	0.694698
Swing 1	1.02195	0.96138	0.79108	1.09133	1.03404	0.876249	0.89455	0.846505	0.721015
Swing 1	1.03633	0.99939	0.805293	1.11221	1.07803	0.89925	0.914726	0.887572	0.747199
Swing 1	1.04764	1.05273	0.816071	1.13062	1.13735	0.919589	0.934252	0.943405	0.772998
Swing 1	1.05519	1.1177	0.822778	1.14577	1.20864	0.936388	0.952414	1.01101	0.797465
Swing 1	1.05965	1.18938	0.826152	1.15775	1.28689	0.949695	0.968914	1.08557	0.820151
Swing 1	1.06184	1.26039	0.827127	1.1666	1.36438	0.95955	0.983183	1.15963	0.840181
Swing 1	1.06276	1.3227	0.826822	1.17243	1.43226	0.966039	0.994599	1.22474	0.856527
Stance 1	1.06443	1.37085	0.827343	1.17644	1.48393	0.97052	1.0028	1.27388	0.868479
Stance 1	1.06862	1.40168	0.830516	1.17984	1.51511	0.974315	1.00755	1.30233	0.875477
Stance 1	1.07626	1.41455	0.837316	1.18314	1.52425	0.977994	1.00903	1.30866	0.877674
Stance 1	1.08799	1.41151	0.848406	1.18684	1.51306	0.982138	1.00781	1.29446	0.875862
Stance 1	1.10339	1.3955	0.863336	1.19076	1.48485	0.986521	1.00438	1.26318	0.8708
Stance 1	1.12154	1.3704	0.881201	1.19455	1.44439	0.990762	0.999337	1.21974	0.863406
Stance 1	1.14101	1.33972	0.900519	1.19757	1.39648	0.994141	0.993069	1.16924	0.854318
Stance 1	1.15996	1.30619	0.919446	1.19899	1.34516	0.995731	0.985719	1.11607	0.843786
Stance 1	1.17682	1.27243	0.936365	1.19839	1.29437	0.995069	0.97752	1.06425	0.832181
Stance 1	1.19037	1.24042	0.950038	1.19557	1.24699	0.991905	0.968617	1.0166	0.819737
Stance 1	1.19943	1.21088	0.959246	1.19026	1.20443	0.985965	0.958981	0.974526	0.806437
Stance 1	1.20366	1.18459	0.963617	1.18268	1.16774	0.977489	0.948782	0.938888	0.792533
Stance 1	1.203	1.16144	0.963072	1.17302	1.13679	0.966707	0.938066	0.909443	0.778096
Stance 1	1.19773	1.14117	0.957867	1.16153	1.11113	0.953898	0.926902	0.885626	0.76323
Stance 1	1.1883	1.12323	0.948441	1.1484	1.08985	0.939303	0.915273	0.866477	0.747915
Stance 1	1.17569	1.10758	0.935768	1.13415	1.07247	0.923499	0.903405	0.851376	0.732451
Stance 1	1.16052	1.09382	0.920472	1.11899	1.05824	0.906735	0.891311	0.839508	0.716852
Stance 1	1.14385	1.08215	0.903613	1.10349	1.04692	0.88963	0.879263	0.830496	0.701458
Stance 1	1.12648	1.07259	0.886004	1.08804	1.03822	0.872631	0.867486	0.82399	0.686543
Stance 1	1.10921	1.0653	0.868469	1.0731	1.03201	0.85623	0.856243	0.819765	0.672416
Stance 1	1.09278	1.06037	0.851754	1.05911	1.02813	0.840903	0.845827	0.817623	0.659423
Stance 1	1.0775	1.05745	0.836193	1.04632	1.02628	0.826919	0.836426	0.817252	0.647768
Stance 1	1.06372	1.05642	0.822133	1.0349	1.02616	0.814459	0.828138	0.818359	0.637548
Stance 1	1.05155	1.05677	0.809701	1.02496	1.02735	0.803633	0.821048	0.82055	0.628843
Stance 1	1.04075	1.05796	0.798658	1.01632	1.02937	0.794237	0.814993	0.823401	0.621437
Stance 1	1.03107	1.05934	0.78875	1.00884	1.03172	0.786107	0.809849	0.826486	0.615166
Stance 1	1.02225	1.06058	0.779729	1.00226	1.03409	0.778959	0.805372	0.829503	0.609721
Stance 1	1.01422	1.06121	0.771522	0.996561	1.03609	0.772782	0.801551	0.832132	0.605085
Stance 1	1.0066	1.06102	0.763733	0.991417	1.03757	0.767207	0.798072	0.834219	0.600872
Stance 1	0.998839	1.05929	0.755819	0.986529	1.03808	0.761912	0.794821	0.835524	0.596941
Stance 1	0.990304	1.0556	0.747133	0.981412	1.03733	0.756374	0.791507	0.835924	0.592941
Stance 1	0.981312	1.05007	0.737995	0.976268	1.03535	0.750811	0.788253	0.835389	0.58902
Stance 1	0.971957	1.04282	0.728502	0.971135	1.0322	0.745263	0.785052	0.833939	0.58517
Stance 1	0.962484	1.03399	0.718898	0.966078	1.02784	0.7398	0.781928	0.831498	0.581418
Stance 1	0.952955	1.0235	0.709253	0.961199	1.02224	0.734534	0.778955	0.828029	0.577853
Stance 1	0.943704	1.01169	0.699901	0.956654	1.01556	0.729631	0.776219	0.823604	0.574576
Stance 1	0.934963	0.998615	0.691081	0.952604	1.00777	0.725265	0.773845	0.818188	0.571736
Stance 1	0.926852	0.984565	0.682916	0.94908	0.999054	0.721467	0.771834	0.811892	0.569333
Stance 1	0.919485	0.969755	0.675531	0.946212	0.989622	0.718379	0.770278	0.804865	0.567475
Stance 1	0.913292	0.954963	0.66936	0.944194	0.979962	0.716206	0.769287	0.797457	0.566293
Stance 1	0.908367	0.940808	0.6645	0.943001	0.970516	0.714921	0.768797	0.789996	0.565708
Stance 1	0.904151	0.927531	0.66039	0.942529	0.961902	0.714413	0.768549	0.782844	0.565413
Stance 1	0.900321	0.915507	0.656696	0.942666	0.954644	0.71456	0.768368	0.776372	0.565197
Stance 1	0.896638	0.905289	0.653178	0.942988	0.949054	0.714908	0.767999	0.770959	0.564757
Stance 1	0.89319	0.897631	0.649913	0.943229	0.945487	0.715167	0.767298	0.767006	0.563921
Stance 1	0.889897	0.893037	0.646811	0.943026	0.944126	0.714948	0.766067	0.764799	0.562454
Stance 1	0.886612	0.8919	0.643706	0.942046	0.945149	0.713893	0.764175	0.764657	0.560202
Stance 1	0.882923	0.894553	0.640173	0.939802	0.948763	0.711479	0.761384	0.766949	0.556882
Stance 1	0.878224	0.901055	0.635584	0.935742	0.955035	0.707112	0.757486	0.772004	0.552254
Swing 2	0.873478	0.91122	0.630897	0.929894	0.962955	0.700825	0.752936	0.779358	0.546861
Swing 2	0.868462	0.923824	0.625886	0.922023	0.9714	0.692371	0.747702	0.788193	0.540672
Swing 2	0.861212	0.938055	0.618566	0.911314	0.980661	0.680882	0.7409	0.798588	0.532648
Swing 2	0.85061	0.953879	0.607803	0.897366	0.991407	0.665942	0.731885	0.810862	0.522051
Swing 2	0.836371	0.972554	0.593324	0.88041	1.00537	0.647814	0.720395	0.826113	0.508603
Swing 2	0.819162	0.996259	0.575819	0.861346	1.02493	0.627478	0.706619	0.845893	0.492561
Swing 2	0.799908	1.02801	0.556239	0.841383	1.05327	0.606232	0.690924	0.87241	0.474391
Swing 2	0.779471	1.06535	0.53547	0.821426	1.08831	0.585042	0.67442	0.904283	0.4554
Swing 2	0.758754	1.10204	0.514442	0.801953	1.12402	0.564412	0.658295	0.937071	0.436955
Swing 2	0.73945	1.13559	0.494879	0.784257	1.1577	0.545704	0.643639	0.968306	0.42028
Swing 2	0.723229	1.16373	0.478478	0.76956	1.18667	0.530194	0.631459	0.995392	0.406486
Swing 2	0.71125	1.18381	0.466424	0.758827	1.20806	0.518884	0.622588	1.01557	0.396474
Swing 2	0.704574	1.19453	0.459797	0.752852	1.22012	0.512593	0.617683	1.02702	0.39095
Swing 2	0.703525	1.19497	0.458936	0.751973	1.22181	0.511668	0.617044	1.02868	0.390232
Swing 2	0.707892	1.18536	0.46364	0.75616	1.21342	0.516075	0.62066	1.02079	0.394302
Swing 2	0.719283	1.17113	0.47556	0.768506	1.20106	0.529083	0.628616	1.00664	0.403274
Swing 2	0.735992	1.15148	0.492981	0.788394	1.18514	0.550074	0.64033	0.986704	0.416526
Swing 2	0.754009	1.12186	0.511851	0.810437	1.1609	0.573394	0.654771	0.960025	0.432938
Swing 2	0.772518	1.08372	0.531356	0.830481	1.12701	0.59465	0.671557	0.928366	0.452116
Swing 2	0.790514	1.04216	0.550461	0.847277	1.08768	0.612499	0.690017	0.896235	0.473344
Swing 2	0.818408	1.01345	0.579784	0.868444	1.05519	0.635044	0.711225	0.869515	0.497915
Swing 2	0.858198	1.0009	0.621379	0.896969	1.03362	0.665517	0.735172	0.849362	0.52591
Swing 2	0.898017	0.992514	0.663113	0.927904	1.01818	0.698686	0.759326	0.833335	0.554438
Swing 2	0.936197	0.986925	0.703254	0.96011	1.00819	0.733358	0.78322	0.821189	0.582969
Swing 2	0.972223	0.984035	0.741157	0.992661	1.00326	0.768555	0.80658	0.812923	0.61119
Swing 2	1.0049	0.983852	0.77554	1.02438	1.00345	0.803002	0.828997	0.809043	0.638604
Swing 2	1.03426	0.987938	0.806316	1.05455	1.00957	0.835919	0.850468	0.810709	0.665201
Swing 2	1.06011	0.998447	0.833221	1.08235	1.023	0.866381	0.870865	0.819614	0.690809
Swing 2	1.08258	1.01771	0.856327	1.10717	1.04519	0.89369	0.890172	0.837486	0.71539
Swing 2	1.08562	1.02816	0.859076	1.12212	1.06765	0.910191	0.903337	0.857734	0.732363
Swing 2	1.07733	1.0369	0.849852	1.12931	1.09151	0.918147	0.913959	0.88336	0.746195
Swing 2	1.07184	1.06332	0.843225	1.13513	1.12841	0.924584	0.927331	0.924465	0.763798
Swing 2	1.06157	1.09412	0.831495	1.13744	1.17083	0.927151	0.938934	0.971659	0.779259
Swing 2	1.04797	1.12522	0.816254	1.13674	1.21408	0.926375	0.948384	1.02006	0.791993
Swing 2	1.03386	1.15346	0.80046	1.13441	1.25375	0.923793	0.955731	1.06466	0.801988
Swing 2	1.02212	1.17599	0.787143	1.13184	1.28551	0.920942	0.96091	1.10034	0.809087
Stance 2	1.01627	1.19272	0.779915	1.13096	1.3075	0.919969	0.964374	1.12412	0.813861
Stance 2	1.01925	1.20481	0.781806	1.13326	1.31919	0.922515	0.96653	1.13453	0.816843
Stance 2	1.02928	1.21044	0.790986	1.13796	1.31961	0.927728	0.967261	1.13132	0.817855
Stance 2	1.04252	1.20709	0.803555	1.14321	1.30826	0.933548	0.966219	1.11542	0.816412
Stance 2	1.05831	1.19718	0.818812	1.14856	1.2879	0.93948	0.963749	1.09007	0.812998
Stance 2	1.07561	1.18318	0.835718	1.15343	1.2616	0.944897	0.960127	1.05878	0.80801
Stance 2	1.09323	1.16728	0.85306	1.15727	1.2323	0.949166	0.955549	1.02487	0.801739
Stance 2	1.10995	1.15119	0.869586	1.15958	1.20249	0.951732	0.950137	0.991102	0.79437
Stance 2	1.12507	1.13648	0.884585	1.16033	1.17434	0.952561	0.944145	0.959624	0.786264
Stance 2	1.13765	1.12357	0.897095	1.15924	1.14882	0.951354	0.937559	0.931488	0.777417
Stance 2	1.14761	1.11326	0.907014	1.15671	1.12706	0.948541	0.930727	0.907656	0.768304
Stance 2	1.15453	1.10505	0.913924	1.15267	1.10876	0.94405	0.923564	0.887811	0.758817
Stance 2	1.15871	1.09898	0.918097	1.14754	1.09401	0.938355	0.916333	0.871919	0.749304
Stance 2	1.16036	1.09465	0.919747	1.14155	1.08237	0.931701	0.909112	0.859472	0.739868
Stance 2	1.15968	1.09152	0.919061	1.13482	1.07325	0.924244	0.90191	0.849844	0.730515
Stance 2	1.15725	1.08953	0.916621	1.12769	1.06633	0.916347	0.894875	0.842632	0.721433
Stance 2	1.15314	1.08815	0.912491	1.12012	1.06104	0.907988	0.887909	0.837258	0.712491
Stance 2	1.14787	1.0874	0.907191	1.11243	1.05722	0.899488	0.88116	0.833492	0.703872
Stance 2	1.14188	1.08729	0.901146	1.10474	1.05462	0.891005	0.874684	0.831059	0.695643
Stance 2	1.13529	1.08764	0.894498	1.09707	1.05299	0.882564	0.868451	0.829682	0.687759
Stance 2	1.12852	1.08845	0.887643	1.08961	1.05214	0.874356	0.862571	0.829175	0.680353
Stance 2	1.12175	1.08957	0.880775	1.08242	1.05183	0.866461	0.857079	0.829312	0.673463
Stance 2	1.11503	1.09074	0.873938	1.07551	1.0518	0.858867	0.851946	0.829835	0.667045
Stance 2	1.10846	1.0917	0.867229	1.06884	1.05172	0.851558	0.847151	0.830464	0.661069
Stance 2	1.10209	1.09222	0.860703	1.06245	1.05137	0.844564	0.842695	0.830991	0.655532
Stance 2	1.09606	1.0921	0.854497	1.05646	1.05057	0.838009	0.838652	0.831239	0.650521
Stance 2	1.09013	1.09103	0.8484	1.05075	1.04912	0.831768	0.834908	0.83103	0.645892
Stance 2	1.08453	1.08889	0.842627	1.04552	1.04694	0.826048	0.8316	0.830269	0.64181
Stance 2	1.07936	1.08576	0.83731	1.04088	1.04412	0.820991	0.8288	0.82898	0.638362
Stance 2	1.0747	1.08157	0.83253	1.03703	1.0407	0.816785	0.826634	0.827187	0.635698
Stance 2	1.0709	1.0766	0.828657	1.03427	1.03693	0.813782	0.825338	0.825052	0.634106
Stance 2	1.06842	1.07111	0.826156	1.033	1.03302	0.812392	0.825215	0.822735	0.633955
Stance 2	1.06721	1.06507	0.824983	1.03331	1.02909	0.812732	0.826372	0.820355	0.635376
Stance 2	1.0678	1.05892	0.825689	1.03562	1.02544	0.815248	0.829159	0.81817	0.638804
Stance 2	1.06996	1.05266	0.828021	1.03986	1.02224	0.819871	0.833562	0.81639	0.64423
Stance 2	1.07374	1.04672	0.832053	1.04608	1.01984	0.826666	0.839662	0.815352	0.651772
Stance 2	1.07866	1.04121	0.837269	1.05396	1.01847	0.835276	0.847248	0.815339	0.66119
Stance 2	1.08423	1.03657	0.843197	1.06315	1.01859	0.845326	0.856071	0.816794	0.672201
Stance 2	1.08977	1.03312	0.849132	1.07308	1.02053	0.856205	0.865714	0.820058	0.684308
Stance 2	1.09451	1.03109	0.854281	1.08305	1.02451	0.867147	0.875616	0.825328	0.696825
Stance 2	1.09778	1.03053	0.857979	1.09241	1.03051	0.877436	0.885235	0.832564	0.70907
Stance 2	1.09877	1.03079	0.859389	1.10028	1.03781	0.886099	0.893826	0.841119	0.720083
Stance 2	1.09718	1.03104	0.858183	1.1061	1.0454	0.892508	0.90084	0.850027	0.72913
Stance 2	1.0924	1.02954	0.853758	1.10904	1.05139	0.895751	0.905493	0.857553	0.735161
Stance 2	1.08477	1.02512	0.846419	1.10891	1.05422	0.895607	0.907431	0.862155	0.73768
Stance 2	1.0742	1.01624	0.836073	1.10535	1.05213	0.891685	0.906155	0.86212	0.736021
Stance 2	1.06104	1.00236	0.82305	1.09837	1.04431	0.883994	0.901444	0.856506	0.729912
Swing 3	1.04592	0.984291	0.807964	1.08833	1.03127	0.872947	0.893397	0.845537	0.719531
Swing 3	1.02912	0.963657	0.791104	1.07552	1.01458	0.858881	0.882187	0.83048	0.705181
Swing 3	1.01109	0.943301	0.772896	1.06041	0.996997	0.842326	0.868236	0.81376	0.687488
Swing 3	0.992089	0.92658	0.753611	1.04345	0.981867	0.823794	0.852109	0.798507	0.667249
Swing 3	0.971961	0.916568	0.733093	1.02482	0.972369	0.803487	0.834227	0.787801	0.64505
Swing 3	0.950599	0.91589	0.711248	1.00475	0.971225	0.781663	0.815099	0.784375	0.621568
Swing 3	0.927793	0.926077	0.687877	0.983313	0.980075	0.75843	0.795089	0.789976	0.597265
Swing 3	0.903116	0.946998	0.662579	0.960566	0.999202	0.733851	0.774487	0.805144	0.572503
Swing 3	0.876271	0.977022	0.63508	0.936573	1.02749	0.708005	0.753512	0.829133	0.547543
Swing 3	0.849687	1.01531	0.607863	0.912864	1.06354	0.682544	0.733092	0.860412	0.523468
Swing 3	0.825233	1.05922	0.582841	0.890596	1.10446	0.658699	0.713879	0.896226	0.501004
Swing 3	0.803569	1.10398	0.5607	0.870539	1.14614	0.637278	0.696579	0.933058	0.480926
Swing 3	0.785219	1.14481	0.541985	0.853316	1.18435	0.618926	0.681733	0.967187	0.4638
Swing 3	0.770802	1.1777	0.527336	0.839616	1.21547	0.604353	0.669908	0.995284	0.450228
Swing 3	0.761173	1.19986	0.517623	0.830218	1.23674	0.59437	0.661739	1.01464	0.440885
Swing 3	0.756835	1.20989	0.513363	0.825674	1.2467	0.589548	0.657673	1.02374	0.436245
Swing 3	0.757893	1.20798	0.51467	0.826178	1.24543	0.590082	0.657859	1.02246	0.436457
Swing 3	0.764171	1.19537	0.521375	0.831777	1.23417	0.596025	0.662334	1.01182	0.441564
Swing 3	0.775245	1.17419	0.533052	0.842158	1.2149	0.607055	0.670838	0.99367	0.451294
Swing 3	0.789967	1.14677	0.548544	0.856573	1.19016	0.622393	0.68276	0.970469	0.464982
Swing 3	0.807455	1.11514	0.566961	0.874357	1.16209	0.641352	0.697578	0.94434	0.482081
Swing 3	0.8267	1.08117	0.587264	0.894586	1.13249	0.662968	0.714577	0.917162	0.501818
Swing 3	0.846619	1.04648	0.608339	0.916279	1.10299	0.686207	0.733016	0.890611	0.523379
Swing 3	0.866206	1.01208	0.629134	0.938449	1.0745	0.710023	0.752212	0.865727	0.546004
Swing 3	0.884666	0.979193	0.648808	0.960232	1.04808	0.733491	0.7716	0.843597	0.569054
Swing 3	0.903207	0.950625	0.668543	0.98206	1.0256	0.757075	0.791131	0.825364	0.592488
Swing 3	0.92236	0.928837	0.688843	1.00406	1.00906	0.780915	0.810509	0.812213	0.61597
Swing 3	0.941628	0.914711	0.709148	1.02577	0.999337	0.80452	0.829608	0.805051	0.639356
Swing 3	0.96053	0.909419	0.728925	1.04679	0.997641	0.827436	0.848335	0.80507	0.662543
Swing 3	0.978412	0.914104	0.747466	1.06659	1.00519	0.849093	0.86654	0.813558	0.685349
Swing 3	0.99551	0.930748	0.764963	1.08531	1.02381	0.869632	0.884549	0.832329	0.708195
Swing 3	1.01112	0.960221	0.780679	1.10251	1.05464	0.888553	0.902229	0.862631	0.730928
Swing 3	1.02513	1.00338	0.794499	1.11819	1.09869	0.905847	0.919731	0.905566	0.753766
Swing 3	1.03725	1.05966	0.806141	1.13226	1.15582	0.921406	0.937012	0.961037	0.776685
Swing 3	1.04741	1.12711	0.81555	1.14468	1.2244	0.935176	0.953947	1.02749	0.799552
Swing 3	1.05537	1.20147	0.822562	1.15527	1.30061	0.946936	0.97012	1.10116	0.821827
Swing 3	1.06151	1.27738	0.827613	1.16411	1.37916	0.956777	0.985135	1.17675	0.842954
Swing 3	1.06643	1.34839	0.831365	1.17132	1.45321	0.96481	0.998439	1.24749	0.862097
Swing 3	1.07102	1.40816	0.83481	1.17726	1.51571	0.971429	1.00922	1.3062	0.877958
Stance 3	1.07667	1.45258	0.839401	1.18263	1.56141	0.977425	1.01698	1.34759	0.889596
Stance 3	1.08429	1.47876	0.846088	1.18763	1.58615	0.983021	1.02146	1.36808	0.89641
Stance 3	1.0944	1.48584	0.855442	1.19236	1.58822	0.988309	1.02267	1.36643	0.898254
Stance 3	1.10721	1.47532	0.867677	1.1968	1.56878	0.993281	1.02089	1.34402	0.895535
Stance 3	1.12219	1.4498	0.88225	1.20056	1.53081	0.997494	1.01647	1.30393	0.888815
Stance 3	1.13804	1.41221	0.897865	1.20284	1.47821	1.00005	1.00961	1.25024	0.878533
Stance 3	1.1536	1.36709	0.913338	1.20331	1.41693	1.00059	1.00084	1.18861	0.865599
Stance 3	1.16734	1.31829	0.927103	1.2015	1.35226	0.998555	0.990458	1.12424	0.850561
Stance 3	1.17787	1.26937	0.937746	1.19714	1.28902	0.993668	0.978743	1.06174	0.833903
Stance 3	1.1844	1.22381	0.944443	1.19045	1.23151	0.986171	0.966144	1.00511	0.816308
Stance 3	1.18666	1.18396	0.946898	1.18181	1.18235	0.97651	0.953063	0.95673	0.798348
Stance 3	1.18448	1.15066	0.944897	1.1714	1.14234	0.964899	0.939687	0.917353	0.780269
Stance 3	1.17848	1.12436	0.93904	1.15986	1.1116	0.952039	0.926422	0.886985	0.762595
Stance 3	1.16938	1.10446	0.930038	1.1476	1.08908	0.938415	0.913491	0.864603	0.745583
Stance 3	1.15812	1.09008	0.918797	1.13504	1.07335	0.924492	0.901091	0.848856	0.729455
Stance 3	1.1457	1.08028	0.90632	1.12261	1.06299	0.910737	0.889394	0.838342	0.714393
Stance 3	1.13294	1.07411	0.893436	1.11063	1.05667	0.897504	0.878525	0.831788	0.70052
Stance 3	1.1205	1.07083	0.880813	1.09925	1.05328	0.884959	0.868464	0.82809	0.687776
Stance 3	1.10892	1.06991	0.869005	1.0887	1.05208	0.87336	0.859279	0.826498	0.67622
Stance 3	1.09774	1.07009	0.857561	1.0788	1.05215	0.862486	0.850887	0.826292	0.665724
Stance 3	1.08634	1.07025	0.84585	1.06929	1.05279	0.852053	0.843135	0.826943	0.656078
Stance 3	1.07521	1.07032	0.834394	1.06039	1.05372	0.842301	0.83613	0.828123	0.647402
Stance 3	1.06467	1.07022	0.823519	1.05225	1.05475	0.833399	0.829925	0.829579	0.639746
Stance 3	1.05499	1.06974	0.81353	1.04506	1.05564	0.82555	0.82462	0.831043	0.633224
Stance 3	1.04667	1.069	0.804913	1.03902	1.05625	0.818961	0.820305	0.832314	0.627934
Stance 3	1.03985	1.06754	0.797845	1.03437	1.05629	0.813888	0.817156	0.833117	0.62408
Stance 3	1.03473	1.06531	0.79252	1.03119	1.05565	0.810425	0.815196	0.83329	0.621686
Stance 3	1.03171	1.0623	0.789361	1.02978	1.05423	0.808889	0.814636	0.832724	0.621002
Stance 3	1.03064	1.0584	0.788216	1.03011	1.05207	0.809245	0.815424	0.831421	0.621964
Stance 3	1.03175	1.05375	0.789334	1.03228	1.04918	0.811613	0.817647	0.829383	0.624681
Stance 3	1.0356	1.04883	0.793298	1.03652	1.04572	0.816228	0.821605	0.826868	0.629526
Stance 3	1.04179	1.04363	0.79968	1.04246	1.04168	0.822706	0.82714	0.824032	0.636319
Stance 3	1.04946	1.03829	0.807634	1.04985	1.03763	0.830779	0.834005	0.821342	0.644777
Stance 3	1.05764	1.0329	0.816171	1.05827	1.0341	0.83999	0.841831	0.819242	0.65446
Stance 3	1.06589	1.02816	0.824823	1.06747	1.03184	0.850055	0.850338	0.818297	0.665039
Stance 3	1.07337	1.02431	0.832756	1.07691	1.03125	0.860406	0.85906	0.81882	0.675945
Stance 3	1.08003	1.02207	0.839885	1.08637	1.03282	0.870796	0.8677	0.821103	0.686812
Stance 3	1.0851	1.02111	0.845435	1.0953	1.0364	0.880615	0.875756	0.824955	0.697003
Stance 3	1.08821	1.02101	0.849004	1.10323	1.04152	0.889349	0.882917	0.830038	0.706112
Stance 3	1.08922	1.0213	0.850444	1.10956	1.04726	0.896327	0.888762	0.835653	0.713583
Stance 3	1.08795	1.02103	0.84956	1.11372	1.05237	0.900911	0.892858	0.840771	0.718839
Stance 3	1.08443	1.01921	0.846363	1.11527	1.05547	0.902626	0.894843	0.844201	0.721392
Stance 3	1.07837	1.01445	0.840551	1.11366	1.05498	0.900843	0.894249	0.84457	0.720628
Stance 3	1.06979	1.006	0.832142	1.10863	1.04993	0.895301	0.890872	0.841042	0.716288
Stance 3	1.05857	0.993605	0.820986	1.1	1.04	0.885793	0.884608	0.833397	0.70827
Swing 4	1.04526	0.978477	0.807644	1.08766	1.02569	0.872217	0.875576	0.822302	0.696775
Swing 4	1.03023	0.962512	0.792498	1.07186	1.00868	0.854871	0.864057	0.809295	0.682223
Swing 4	1.01284	0.947155	0.774891	1.05272	0.991067	0.833922	0.850091	0.796147	0.664732
Swing 4	0.992999	0.934588	0.754734	1.03081	0.97556	0.810004	0.834051	0.785133	0.644833
Swing 4	0.970693	0.926845	0.732028	1.00665	0.96464	0.783728	0.816243	0.77828	0.622965
Swing 4	0.946697	0.926045	0.707564	0.981234	0.960603	0.756181	0.797249	0.777335	0.599877
Swing 4	0.9218	0.933543	0.682158	0.955532	0.965006	0.728422	0.777566	0.783336	0.576188
Swing 4	0.89733	0.950123	0.657166	0.930813	0.978657	0.701812	0.757871	0.796613	0.552711
Swing 4	0.873725	0.975324	0.633051	0.907153	1.00085	0.676423	0.738618	0.816971	0.529962
Swing 4	0.851131	1.00683	0.609969	0.884282	1.0291	0.651951	0.72031	0.842987	0.508504
Swing 4	0.829856	1.04116	0.588241	0.86263	1.06037	0.628846	0.703401	0.872101	0.488827
Swing 4	0.810329	1.07405	0.568316	0.84272	1.09082	0.607653	0.688407	0.901004	0.471488
Swing 4	0.793153	1.10148	0.550809	0.825065	1.11655	0.588902	0.675803	0.926272	0.456987
Swing 4	0.778994	1.11983	0.536404	0.810206	1.13391	0.57315	0.666077	0.944662	0.445843
Swing 4	0.769364	1.12888	0.526638	0.799657	1.14239	0.561983	0.659728	0.954923	0.438589
Swing 4	0.765423	1.12955	0.522699	0.794749	1.14275	0.556792	0.657211	0.95699	0.435719
Swing 4	0.76708	1.12177	0.524493	0.795393	1.1348	0.557472	0.658641	0.950828	0.43735
Swing 4	0.773697	1.10628	0.531389	0.801274	1.11958	0.563693	0.663951	0.93752	0.443412
Swing 4	0.78454	1.08433	0.542648	0.811864	1.09856	0.574906	0.672883	0.918596	0.453637
Swing 4	0.799192	1.05786	0.557847	0.826774	1.07373	0.590715	0.685272	0.896017	0.467874
Swing 4	0.816592	1.02893	0.575909	0.845111	1.04731	0.610196	0.70053	0.872035	0.485499
Swing 4	0.836204	0.999436	0.596286	0.866272	1.02117	0.632728	0.718307	0.848533	0.506166
Swing 4	0.856611	0.974285	0.617527	0.892629	1.00353	0.660874	0.737661	0.829838	0.528836
Swing 4	0.876088	0.951326	0.637845	0.922774	0.992826	0.693177	0.757705	0.814872	0.552513
Swing 4	0.898448	0.931234	0.661115	0.952487	0.982185	0.725139	0.779253	0.801975	0.57821
Swing 4	0.927161	0.921564	0.690852	0.982496	0.976025	0.757547	0.802528	0.794608	0.606269
Swing 4	0.957741	0.921933	0.722452	1.0138	0.979081	0.791499	0.826037	0.794498	0.634964
Swing 4	0.987322	0.930791	0.752963	1.04467	0.990801	0.825124	0.848955	0.801749	0.663316
Swing 4	1.01434	0.948028	0.780728	1.07405	1.01144	0.857269	0.871037	0.817173	0.691026
Swing 4	1.03717	0.973929	0.804067	1.1009	1.0417	0.886775	0.89208	0.842047	0.717839
Swing 4	1.05506	1.00982	0.822166	1.12458	1.08293	0.912909	0.912155	0.878182	0.743837
Swing 4	1.06773	1.05736	0.834736	1.14489	1.13696	0.935412	0.931588	0.927676	0.76945
Swing 4	1.07508	1.11767	0.841697	1.1618	1.20525	0.954196	0.950716	0.992151	0.795156
Swing 4	1.07739	1.19091	0.843341	1.17545	1.2884	0.969417	0.969886	1.07215	0.821502
Swing 4	1.07486	1.27541	0.839929	1.18599	1.3854	0.981189	0.989275	1.1664	0.848866
Swing 4	1.06866	1.36766	0.832692	1.19421	1.4931	0.990377	1.00827	1.27024	0.876544
Swing 4	1.06054	1.46271	0.823492	1.20102	1.60613	0.998009	1.02593	1.37672	0.903276
Swing 4	1.05196	1.55433	0.81382	1.20679	1.71719	1.00449	1.04162	1.47817	0.928118
Swing 4	1.04435	1.63542	0.805193	1.21175	1.81729	1.01006	1.05454	1.5661	0.949621
Swing 4	1.03941	1.70046	0.799336	1.21635	1.89856	1.01522	1.06419	1.63404	0.966538
Stance 4	1.0386	1.74529	0.797748	1.22102	1.95446	1.02048	1.07035	1.67773	0.977872
Stance 4	1.04294	1.76785	0.801473	1.22602	1.98094	1.02611	1.07312	1.69549	0.983126
Stance 4	1.05294	1.76786	0.811005	1.23135	1.97652	1.03212	1.07269	1.68722	0.982306
Stance 4	1.06825	1.74719	0.826005	1.23664	1.94305	1.03809	1.06934	1.65458	0.975982
Stance 4	1.08792	1.70831	0.845516	1.24115	1.88387	1.04319	1.06323	1.59978	0.96482
Stance 4	1.11052	1.65518	0.868071	1.24419	1.80482	1.04662	1.05466	1.52704	0.949824
Stance 4	1.13427	1.59222	0.891891	1.24512	1.71274	1.04768	1.044	1.44189	0.931994
Stance 4	1.15743	1.52435	0.915217	1.24364	1.61509	1.04601	1.03174	1.35092	0.912344
Stance 4	1.17821	1.45544	0.936226	1.23946	1.51786	1.04129	1.01824	1.2599	0.891494
Stance 4	1.19538	1.3897	0.953672	1.23286	1.4269	1.03382	1.00402	1.1744	0.870258
Stance 4	1.20735	1.32897	0.965936	1.22355	1.34507	1.02333	0.989408	1.09781	0.849055
Stance 4	1.21335	1.27468	0.97221	1.21173	1.27416	1.01003	0.97479	1.03224	0.828349
Stance 4	1.21349	1.22758	0.972585	1.19781	1.21464	0.99441	0.960297	0.978136	0.808244
Stance 4	1.20851	1.18781	0.967779	1.1824	1.166	0.977167	0.94611	0.934866	0.788917
Stance 4	1.19909	1.15452	0.958467	1.16586	1.12679	0.95872	0.932224	0.900938	0.770296
Stance 4	1.18633	1.12703	0.945739	1.1487	1.09559	0.93964	0.918691	0.874778	0.752399
Stance 4	1.17155	1.10491	0.930936	1.13152	1.07125	0.920596	0.905638	0.855017	0.73535
Stance 4	1.15624	1.08801	0.915552	1.11502	1.05291	0.902351	0.893243	0.840502	0.719334
Stance 4	1.14144	1.07606	0.90065	1.09957	1.0397	0.885319	0.881497	0.830155	0.704302
Stance 4	1.12848	1.06936	0.887584	1.08584	1.03134	0.870213	0.870584	0.823354	0.690454
Stance 4	1.11688	1.06655	0.875889	1.07346	1.02665	0.856628	0.860449	0.819348	0.677689
Stance 4	1.10555	1.06576	0.864439	1.06181	1.02428	0.843855	0.850972	0.81741	0.665829
Stance 4	1.0947	1.06648	0.853466	1.05097	1.02368	0.831999	0.842205	0.81705	0.654923
Stance 4	1.08409	1.06786	0.842742	1.04083	1.02417	0.820926	0.834054	0.817691	0.644838
Stance 4	1.07408	1.06957	0.832614	1.03157	1.02534	0.810831	0.826644	0.818947	0.63571
Stance 4	1.0647	1.07114	0.823141	1.02326	1.02679	0.801783	0.820003	0.820459	0.627564
Stance 4	1.05614	1.0722	0.814504	1.016	1.02814	0.793888	0.814203	0.821879	0.620473
Stance 4	1.04872	1.07278	0.807039	1.01001	1.02932	0.787377	0.809376	0.823091	0.61459
Stance 4	1.04267	1.07283	0.800976	1.00545	1.03025	0.782426	0.805633	0.823995	0.610039
Stance 4	1.03816	1.07241	0.796484	1.00238	1.03088	0.779094	0.803007	0.824512	0.606851
Stance 4	1.03543	1.0716	0.79382	1.00099	1.03125	0.777582	0.801644	0.824657	0.605198
Stance 4	1.03462	1.0705	0.793122	1.00141	1.03145	0.778036	0.801657	0.82449	0.605213
Stance 4	1.03583	1.06907	0.7945	1.00369	1.03138	0.780519	0.80312	0.823971	0.606988
Stance 4	1.03911	1.06713	0.798002	1.00792	1.03094	0.785104	0.806139	0.823045	0.610653
Stance 4	1.04424	1.06451	0.803404	1.01397	1.03006	0.791683	0.810681	0.821727	0.616179
Stance 4	1.0514	1.06124	0.810882	1.02198	1.02873	0.800394	0.816911	0.820095	0.623781
Stance 4	1.05998	1.05715	0.819827	1.03161	1.02701	0.810877	0.824638	0.818318	0.633246
Stance 4	1.0698	1.05274	0.830049	1.04271	1.02538	0.822988	0.833803	0.81687	0.644527
Stance 4	1.08032	1.04862	0.841006	1.05493	1.0245	0.836333	0.844153	0.816393	0.657342
Stance 4	1.0912	1.04583	0.852349	1.06806	1.02541	0.850704	0.855452	0.817693	0.671426
Stance 4	1.10165	1.04515	0.863283	1.08152	1.02894	0.865465	0.867131	0.821397	0.686094
Stance 4	1.1116	1.0476	0.873732	1.09493	1.03571	0.88021	0.878839	0.827967	0.700919
Stance 4	1.12004	1.0527	0.882673	1.10727	1.04518	0.893799	0.889685	0.836874	0.714766
Stance 4	1.12705	1.05998	0.890188	1.11811	1.05643	0.905756	0.899203	0.847202	0.727015
Stance 4	1.13207	1.06747	0.895672	1.12653	1.06727	0.915069	0.906555	0.856971	0.736541
Stance 4	1.13479	1.073	0.898823	1.13186	1.07525	0.920961	0.911095	0.863997	0.742453
Stance 4	1.13523	1.07482	0.899619	1.13367	1.07833	0.922967	0.912395	0.866438	0.744151
Stance 4	1.13322	1.07191	0.897866	1.13161	1.07533	0.920685	0.910162	0.863286	0.741236
Stance 4	1.12852	1.06446	0.893292	1.12541	1.0664	0.913828	0.904253	0.854744	0.733552
Stance 4	1.12124	1.05446	0.886008	1.11523	1.05345	0.90258	0.894889	0.842549	0.721451
Swing 5	1.11074	1.04428	0.87535	1.10078	1.03898	0.886648	0.882052	0.829091	0.705009
Swing 5	1.09813	1.03828	0.862444	1.08282	1.02678	0.866894	0.866605	0.817902	0.685431
Swing 5	1.08407	1.0392	0.847972	1.06189	1.01934	0.84395	0.84922	0.811378	0.663646
Swing 5	1.06778	1.04781	0.831184	1.03799	1.01809	0.817837	0.830011	0.810905	0.639853
Swing 5	1.04912	1.06458	0.811944	1.01143	1.02401	0.788919	0.809282	0.817424	0.614476
Swing 5	1.02842	1.08924	0.790623	0.982956	1.03749	0.758044	0.787629	0.831273	0.58827
Swing 5	1.00608	1.12053	0.767647	0.953313	1.05797	0.72603	0.765577	0.851918	0.561871
Swing 5	0.983512	1.15654	0.744479	0.923939	1.084	0.694428	0.744161	0.87796	0.536492
Swing 5	0.961539	1.19428	0.721952	0.895855	1.1132	0.664325	0.724072	0.907172	0.512899
Swing 5	0.940975	1.23069	0.700902	0.870103	1.14294	0.636814	0.705996	0.937038	0.491838
Swing 5	0.92214	1.26294	0.681661	0.847445	1.17082	0.612677	0.690402	0.965248	0.473788
Swing 5	0.9052	1.28855	0.664391	0.828537	1.19462	0.592586	0.677715	0.989644	0.459182
Swing 5	0.892297	1.30528	0.651279	0.81465	1.21106	0.577857	0.668598	1.00693	0.448727
Swing 5	0.886491	1.31119	0.645432	0.807124	1.21623	0.569885	0.663921	1.01343	0.443378
Swing 5	0.887588	1.3065	0.646659	0.805915	1.2103	0.568606	0.66374	1.00924	0.443172
Swing 5	0.894896	1.29259	0.654283	0.810836	1.19503	0.573816	0.667988	0.995903	0.448029
Swing 5	0.907767	1.2717	0.66765	0.821523	1.17294	0.585145	0.676418	0.975697	0.457692
Swing 5	0.925409	1.24645	0.685981	0.837666	1.14714	0.602281	0.688802	0.951412	0.471942
Swing 5	0.947022	1.21925	0.708468	0.858733	1.12042	0.624694	0.704707	0.925599	0.490343
Swing 5	0.971439	1.19183	0.733927	0.883907	1.09494	0.65155	0.723484	0.90035	0.512212
Swing 5	0.997535	1.16553	0.761214	0.912315	1.07236	0.681956	0.744436	0.877264	0.536816
Swing 5	1.02423	1.14097	0.789204	0.942954	1.05339	0.714871	0.766833	0.857189	0.563367
Swing 5	1.05002	1.1184	0.816336	0.974556	1.03854	0.74896	0.7898	0.840768	0.590885
Swing 5	1.07431	1.09856	0.841951	1.00627	1.02818	0.783321	0.812881	0.828533	0.61886
Swing 5	1.09614	1.08239	0.865003	1.03712	1.02309	0.816884	0.835575	0.821392	0.646715
Swing 5	1.11485	1.07152	0.88474	1.06635	1.02463	0.848835	0.857644	0.820764	0.674171
Swing 5	1.1301	1.0685	0.900749	1.09346	1.03489	0.878595	0.879039	0.828748	0.701173
Swing 5	1.14142	1.07619	0.912502	1.11804	1.05653	0.905687	0.899769	0.847949	0.727745
Swing 5	1.14863	1.09776	0.919765	1.13996	1.09258	0.929941	0.920044	0.881312	0.754178
Swing 5	1.15167	1.1359	0.922461	1.15919	1.14578	0.951293	0.940041	0.931447	0.780744
Swing 5	1.15074	1.19227	0.920807	1.17593	1.21809	0.969943	0.960002	1.00008	0.807839
Swing 5	1.14629	1.26671	0.915313	1.19041	1.30971	0.986133	0.980013	1.08706	0.835694
Swing 5	1.13894	1.35633	0.906677	1.20283	1.41819	1.00004	0.999878	1.18941	0.864195
Swing 5	1.13013	1.45657	0.896449	1.21366	1.53887	1.0122	1.0193	1.30154	0.893108
Swing 5	1.12147	1.5605	0.88635	1.22312	1.66401	1.02284	1.0375	1.4148	0.921471
Swing 5	1.11327	1.66011	0.876745	1.23156	1.78565	1.03236	1.05352	1.52054	0.947876
Swing 5	1.10512	1.74637	0.867267	1.23871	1.89428	1.04043	1.06627	1.61039	0.97031
Swing 5	1.09865	1.81331	0.859607	1.24471	1.98123	1.04722	1.07539	1.6782	0.987537
Stance 5	1.09546	1.85748	0.855416	1.2499	2.04021	1.05309	1.08102	1.72102	0.998894
Stance 5	1.09642	1.87645	0.855574	1.25405	2.06631	1.05779	1.08338	1.73774	1.0039
Stance 5	1.10199	1.8709	0.860537	1.25719	2.05902	1.06135	1.08288	1.72933	1.00281
Stance 5	1.11193	1.8427	0.870065	1.2591	2.02016	1.06352	1.07965	1.69702	0.996073
Stance 5	1.12551	1.79539	0.883383	1.2595	1.9545	1.06398	1.07378	1.64314	0.984412
Stance 5	1.1415	1.73321	0.89926	1.25815	1.8684	1.06244	1.06539	1.5712	0.968712
Stance 5	1.15859	1.66128	0.916347	1.25494	1.76951	1.0588	1.0548	1.48648	0.950058
Stance 5	1.17517	1.58424	0.933018	1.24967	1.665	1.05284	1.04239	1.39492	0.929369
Stance 5	1.19	1.50678	0.948005	1.24252	1.5616	1.04474	1.02871	1.30262	0.907595
Stance 5	1.20206	1.43284	0.960262	1.23367	1.46466	1.03474	1.01427	1.21488	0.885498
Stance 5	1.21077	1.36551	0.969186	1.22352	1.37802	1.02329	0.999576	1.13562	0.863755
Stance 5	1.21562	1.30601	0.974255	1.21218	1.30305	1.01054	0.984877	1.06663	0.842587
Stance 5	1.2167	1.25522	0.975547	1.20002	1.24037	0.996889	0.970452	1.0087	0.82229
Stance 5	1.21416	1.21275	0.973173	1.18719	1.18917	0.982531	0.956392	0.961326	0.802891
Stance 5	1.20822	1.1777	0.967373	1.17379	1.14804	0.967565	0.942686	0.923315	0.784299
Stance 5	1.19972	1.14949	0.95896	1.1602	1.11576	0.952418	0.929477	0.893508	0.766644
Stance 5	1.18897	1.12687	0.948251	1.14639	1.09066	0.937077	0.916658	0.870405	0.749731
Stance 5	1.17682	1.10925	0.936095	1.13271	1.07163	0.92191	0.904338	0.852913	0.733661
Stance 5	1.16366	1.09574	0.922892	1.1192	1.05748	0.906967	0.892642	0.840105	0.718561
Stance 5	1.14968	1.0853	0.908834	1.10576	1.04694	0.892138	0.881564	0.831002	0.704388
Stance 5	1.13559	1.07759	0.894644	1.09277	1.03942	0.877834	0.871255	0.824913	0.691302
Stance 5	1.12179	1.07206	0.880734	1.08047	1.03431	0.864314	0.861784	0.821197	0.679365
Stance 5	1.10874	1.06838	0.867559	1.06908	1.03114	0.851822	0.853208	0.819304	0.66862
Stance 5	1.09677	1.06624	0.855478	1.05882	1.02953	0.84059	0.845586	0.818785	0.659122
Stance 5	1.08636	1.06546	0.844958	1.04992	1.02913	0.830861	0.838998	0.819216	0.65095
Stance 5	1.07794	1.06595	0.836461	1.0427	1.0298	0.822977	0.833579	0.820337	0.644252
Stance 5	1.07186	1.06756	0.830314	1.03733	1.03124	0.817112	0.829374	0.821798	0.639068
Stance 5	1.06826	1.07023	0.826686	1.03388	1.03335	0.813357	0.826342	0.823393	0.635339
Stance 5	1.06677	1.07313	0.825191	1.03224	1.03561	0.811569	0.824436	0.82474	0.632999
Stance 5	1.06651	1.0752	0.824953	1.03211	1.03753	0.811424	0.82355	0.825577	0.631911
Stance 5	1.06749	1.07632	0.82598	1.03339	1.03893	0.812817	0.823641	0.825778	0.632023
Stance 5	1.06945	1.07623	0.82802	1.03597	1.03969	0.815631	0.824675	0.825298	0.633291
Stance 5	1.07216	1.07476	0.830848	1.03974	1.03975	0.819742	0.826618	0.82416	0.635678
Stance 5	1.07568	1.072	0.834529	1.04472	1.03918	0.825183	0.829556	0.822467	0.639292
Stance 5	1.07977	1.0679	0.838811	1.05078	1.038	0.831795	0.833457	0.820332	0.644101
Stance 5	1.08432	1.06264	0.843603	1.05788	1.03643	0.839563	0.838397	0.818037	0.650205
Stance 5	1.08902	1.05642	0.848582	1.0659	1.03479	0.848341	0.844371	0.815973	0.657612
Stance 5	1.0939	1.05001	0.853784	1.07485	1.03374	0.858146	0.851482	0.814796	0.666465
Stance 5	1.09861	1.04423	0.858863	1.08451	1.03409	0.868756	0.859657	0.815321	0.676694
Stance 5	1.10327	1.04057	0.863929	1.09489	1.0371	0.880163	0.868927	0.818659	0.688361
Stance 5	1.10717	1.03984	0.868273	1.1054	1.04356	0.891734	0.878863	0.825561	0.700949
Stance 5	1.11026	1.04304	0.871837	1.11575	1.05418	0.90316	0.889214	0.836635	0.714162
Stance 5	1.11293	1.05093	0.875012	1.12577	1.06918	0.914226	0.899635	0.851883	0.727572
Stance 5	1.11533	1.06298	0.877952	1.13503	1.08757	0.924476	0.909525	0.870163	0.740406
Stance 5	1.11742	1.07736	0.880572	1.14305	1.10724	0.933364	0.918275	0.889432	0.751853
Stance 5	1.11881	1.09091	0.882482	1.14913	1.12489	0.940121	0.925111	0.90662	0.760861
Stance 5	1.11959	1.10091	0.883733	1.15296	1.13749	0.944369	0.92957	0.918897	0.766767
Stance 5	1.11938	1.10452	0.883912	1.15395	1.14209	0.945466	0.931095	0.923631	0.768793
Stance 5	1.11815	1.1006	0.882961	1.15191	1.13743	0.943205	0.929513	0.919711	0.766692
Stance 5	1.11533	1.0889	0.880282	1.1464	1.12335	0.937085	0.924574	0.90714	0.76015
Swing 6	1.11018	1.07056	0.875127	1.1369	1.10115	0.926554	0.916047	0.887228	0.748929
Swing 6	1.10217	1.0484	0.866924	1.12316	1.07378	0.91134	0.903906	0.862739	0.733102
Swing 6	1.09031	1.02582	0.854717	1.10474	1.04492	0.891013	0.888034	0.837117	0.71265
Swing 6	1.07382	1.00689	0.837717	1.08148	1.01894	0.86542	0.868459	0.814353	0.68777
Swing 6	1.05277	0.996272	0.816033	1.05388	1.00057	0.835182	0.845685	0.798657	0.659246
Swing 6	1.02691	0.997054	0.789436	1.02237	0.993347	0.80081	0.820148	0.793264	0.627741
Swing 6	0.997279	1.01124	0.759018	0.988228	0.999569	0.763752	0.792961	0.800269	0.594696
Swing 6	0.965057	1.03822	0.725991	0.952763	1.01915	0.725437	0.765225	0.819692	0.561452
Swing 6	0.933239	1.0761	0.693409	0.917569	1.04946	0.687591	0.738479	0.849485	0.529799
Swing 6	0.903865	1.11979	0.663351	0.883974	1.08552	0.651621	0.713929	0.885338	0.501063
Swing 6	0.877602	1.16251	0.636494	0.853192	1.12165	0.618793	0.692334	0.921975	0.476019
Swing 6	0.855287	1.19793	0.613686	0.826471	1.15202	0.590393	0.674435	0.953916	0.455417
Swing 6	0.837219	1.22161	0.595232	0.804657	1.17248	0.567273	0.660594	0.977094	0.439578
Swing 6	0.823943	1.2311	0.581681	0.788752	1.18047	0.550452	0.651295	0.988802	0.42898
Swing 6	0.815081	1.22444	0.572656	0.780062	1.17508	0.541275	0.646754	0.987429	0.423816
Swing 6	0.811287	1.20208	0.568824	0.779425	1.15667	0.540601	0.647292	0.972857	0.424428
Swing 6	0.813213	1.16794	0.570855	0.786318	1.12814	0.547881	0.652881	0.947844	0.430785
Swing 6	0.820718	1.12644	0.578618	0.799792	1.0934	0.562125	0.663156	0.916175	0.442504
Swing 6	0.833823	1.0826	0.592152	0.818979	1.05683	0.582446	0.677785	0.882095	0.459263
Swing 6	0.851902	1.0411	0.610841	0.842495	1.02244	0.607413	0.695987	0.849631	0.480241
Swing 6	0.874755	1.00594	0.634494	0.86912	0.993125	0.635765	0.717073	0.821826	0.504727
Swing 6	0.902023	0.980341	0.662766	0.89749	0.970887	0.666075	0.740188	0.800882	0.53181
Swing 6	0.932777	0.969791	0.694716	0.928654	0.962643	0.699492	0.764062	0.790686	0.560068
Swing 6	0.954287	0.963123	0.717339	0.958898	0.966097	0.732051	0.785303	0.788994	0.585472
Swing 6	0.967164	0.95107	0.731212	0.986259	0.969949	0.76162	0.804608	0.788401	0.608793
Swing 6	0.978228	0.937924	0.743216	1.00911	0.970099	0.7864	0.824112	0.788926	0.6326
Swing 6	0.99108	0.932102	0.756979	1.02926	0.972772	0.808317	0.8446	0.795173	0.657898
Swing 6	1.00137	0.934622	0.767985	1.04824	0.984619	0.829027	0.864827	0.810171	0.683192
Swing 6	1.00946	0.948892	0.776515	1.0662	1.00878	0.84867	0.885095	0.836782	0.708892
Swing 6	1.01534	0.978059	0.782511	1.08331	1.04862	0.867437	0.905724	0.878086	0.735461
Swing 6	1.01899	1.02485	0.785912	1.09973	1.10715	0.885487	0.926935	0.936799	0.763273
Swing 6	1.02004	1.09032	0.786339	1.11553	1.18622	0.902908	0.948795	1.01444	0.79255
Swing 6	1.01781	1.17303	0.783138	1.1305	1.2855	0.919465	0.971041	1.11035	0.82311
Swing 6	1.01191	1.26912	0.776011	1.14445	1.40212	0.934916	0.99319	1.22117	0.854492
Swing 6	1.00255	1.37238	0.76523	1.15714	1.53039	0.949017	1.01449	1.3405	0.885832
Swing 6	0.990117	1.47433	0.751332	1.16802	1.66137	0.961131	1.0338	1.45917	0.915589
Swing 6	0.976118	1.5667	0.735912	1.17693	1.78492	0.971061	1.05011	1.56726	0.942112
Swing 6	0.962471	1.64184	0.720981	1.18376	1.89025	0.978696	1.06253	1.65564	0.963564
Stance 6	0.951186	1.69425	0.708604	1.18864	1.96808	0.984144	1.07065	1.71827	0.978425
Stance 6	0.944324	1.72142	0.700866	1.19217	2.01253	0.988099	1.07456	1.75251	0.985909
Stance 6	0.943136	1.72261	0.699023	1.19475	2.02048	0.99099	1.07441	1.75752	0.985616
Stance 6	0.948264	1.70002	0.7037	1.19693	1.99354	0.993431	1.07045	1.73409	0.978053
Stance 6	0.95926	1.65606	0.714437	1.19851	1.93475	0.995197	1.06269	1.68296	0.96385
Stance 6	0.975331	1.5954	0.730408	1.19949	1.85089	0.9963	1.05153	1.60742	0.944506
Stance 6	0.994824	1.52291	0.749938	1.19936	1.74965	0.996147	1.03758	1.51318	0.921598
Stance 6	1.01598	1.44413	0.771237	1.19772	1.63966	0.994312	1.02169	1.40807	0.896755
Stance 6	1.03708	1.36428	0.792563	1.19434	1.52878	0.990525	1.00471	1.30017	0.871288
Stance 6	1.05451	1.28543	0.810242	1.18806	1.42216	0.983501	0.987559	1.19643	0.84641
Stance 6	1.06543	1.2102	0.821397	1.17808	1.32438	0.972343	0.970781	1.10292	0.822748
Stance 6	1.06958	1.14284	0.825729	1.16479	1.23973	0.957526	0.954505	1.02385	0.800314
Stance 6	1.06722	1.08528	0.823488	1.14879	1.16963	0.939736	0.938687	0.960244	0.778928
Stance 6	1.05969	1.03839	0.816028	1.13122	1.11399	0.920254	0.923376	0.911189	0.758569
Stance 6	1.04958	1.00275	0.805958	1.11395	1.07223	0.901168	0.908969	0.874918	0.739681
Stance 6	1.04003	0.97858	0.796462	1.09886	1.04313	0.884529	0.895712	0.848956	0.722511
Stance 6	1.03108	0.963168	0.787567	1.08576	1.02374	0.870128	0.883629	0.830888	0.70702
Stance 6	1.02057	0.952105	0.777082	1.07299	1.01016	0.856105	0.872251	0.818305	0.692562
Stance 6	1.00884	0.944092	0.765344	1.06046	1.00076	0.842386	0.861399	0.809664	0.678881
Stance 6	0.996331	0.938381	0.752806	1.04825	0.994482	0.829035	0.851001	0.803929	0.665865
Stance 6	0.983612	0.934654	0.740035	1.0365	0.990662	0.816211	0.841072	0.800422	0.653519
Stance 6	0.970781	0.932407	0.727141	1.02516	0.988693	0.803847	0.83151	0.798566	0.6417
Stance 6	0.958413	0.931625	0.714698	1.01446	0.988297	0.792212	0.822464	0.798067	0.630579
Stance 6	0.946875	0.932147	0.703083	1.00464	0.989227	0.781548	0.814091	0.798678	0.620337
Stance 6	0.93641	0.933617	0.692543	0.995834	0.991075	0.771994	0.806504	0.800051	0.611097
Stance 6	0.927217	0.935655	0.683283	0.988199	0.993484	0.76372	0.799847	0.801879	0.603021
Stance 6	0.919461	0.937745	0.675475	0.981885	0.995987	0.756886	0.794273	0.803784	0.596279
Stance 6	0.913488	0.939491	0.669471	0.977191	0.998215	0.751809	0.790055	0.805458	0.591192
Stance 6	0.909127	0.940213	0.665104	0.974131	0.999722	0.7485	0.787182	0.806487	0.587732
Stance 6	0.906356	0.939437	0.662361	0.972831	1.00023	0.747095	0.785712	0.806577	0.585964
Stance 6	0.904989	0.936647	0.661065	0.973272	0.99942	0.747572	0.785682	0.805507	0.585927
Stance 6	0.90503	0.931949	0.661222	0.975415	0.997345	0.749887	0.787069	0.803326	0.587596
Stance 6	0.906318	0.925274	0.662684	0.979281	0.994107	0.754069	0.78995	0.800176	0.591065
Stance 6	0.908538	0.916915	0.665136	0.984596	0.989964	0.759819	0.794134	0.796328	0.596112
Stance 6	0.911757	0.90761	0.66865	0.991376	0.985524	0.767162	0.799661	0.792329	0.602795
Stance 6	0.915784	0.897985	0.673036	0.999456	0.981344	0.775921	0.806447	0.788726	0.611028
Stance 6	0.92036	0.88889	0.678032	1.00856	0.978136	0.785798	0.814296	0.786178	0.620587
Stance 6	0.925286	0.881229	0.683432	1.01839	0.9766	0.796481	0.822985	0.78532	0.631218
Stance 6	0.930415	0.875825	0.689082	1.02869	0.977369	0.807695	0.832308	0.786718	0.642684
Stance 6	0.935232	0.872991	0.694448	1.03886	0.980603	0.818779	0.841747	0.790508	0.654356
Stance 6	0.939356	0.872675	0.699134	1.04841	0.986148	0.829209	0.85087	0.796523	0.665702
Stance 6	0.94247	0.87437	0.702797	1.0568	0.993289	0.838373	0.859135	0.804065	0.676039
Stance 6	0.9441	0.876863	0.704938	1.0634	1.00075	0.845603	0.865936	0.811917	0.684588
Stance 6	0.943566	0.878295	0.704855	1.06751	1.00671	0.850097	0.870588	0.818403	0.690459
Stance 6	0.940802	0.877297	0.702457	1.0688	1.00963	0.851517	0.872682	0.822026	0.693108
Stance 6	0.935476	0.872493	0.697397	1.06691	1.00814	0.84944	0.871795	0.821475	0.691986
Stance 6	0.927433	0.863379	0.689495	1.0615	1.00158	0.843516	0.867724	0.816244	0.686843
Stance 6	0.91638	0.850235	0.678454	1.05238	0.990292	0.833541	0.860413	0.806748	0.677644
Swing 7	0.902266	0.834529	0.664211	1.03956	0.975733	0.819549	0.849839	0.794231	0.664417
Swing 7	0.884925	0.818503	0.646597	1.02308	0.960206	0.801587	0.836081	0.780791	0.647341
Swing 7	0.864355	0.805089	0.625624	1.00314	0.946699	0.779915	0.819418	0.769173	0.626847
Swing 7	0.84088	0.797519	0.601624	0.980138	0.938361	0.754996	0.800285	0.762269	0.60355
Swing 7	0.814468	0.798262	0.574592	0.954332	0.937813	0.727127	0.779003	0.762528	0.577909
Swing 7	0.786017	0.809471	0.545453	0.926602	0.947177	0.697288	0.756369	0.771892	0.550929
Swing 7	0.756172	0.831583	0.514882	0.897688	0.967101	0.666286	0.733059	0.791015	0.523429
Swing 7	0.725991	0.863779	0.48397	0.868549	0.996914	0.635156	0.709865	0.819313	0.496333
Swing 7	0.696312	0.903442	0.453586	0.840028	1.03435	0.604791	0.687466	0.854797	0.470402
Swing 7	0.668661	0.947071	0.425285	0.813346	1.07596	0.576475	0.666808	0.894318	0.44668
Swing 7	0.644011	0.990422	0.40006	0.789331	1.11761	0.551064	0.64849	0.934096	0.425789
Swing 7	0.623261	1.02919	0.378829	0.768752	1.15498	0.529342	0.633041	0.970133	0.408274
Swing 7	0.60942	1.06086	0.364632	0.753328	1.18417	0.513094	0.621525	0.998411	0.395277
Swing 7	0.604359	1.08376	0.35937	0.744069	1.20248	0.503353	0.614542	1.01612	0.387418
Swing 7	0.608232	1.09683	0.363196	0.741238	1.20878	0.500377	0.612347	1.02211	0.384952
Swing 7	0.620157	1.09999	0.375231	0.744567	1.20357	0.503877	0.614765	1.01684	0.387668
Swing 7	0.639539	1.09489	0.39488	0.753923	1.1889	0.51372	0.62171	1.00211	0.395484
Swing 7	0.665465	1.08374	0.421223	0.768924	1.16749	0.529524	0.632894	0.980477	0.408108
Swing 7	0.696296	1.06867	0.452626	0.788864	1.1425	0.550571	0.647782	0.954934	0.424985
Swing 7	0.730714	1.05172	0.487759	0.813028	1.1166	0.576139	0.665825	0.928068	0.445555
Swing 7	0.767011	1.03425	0.524898	0.84042	1.09189	0.605208	0.686255	0.90201	0.469007
Swing 7	0.803503	1.01675	0.562341	0.869986	1.06951	0.636689	0.708297	0.878032	0.494511
Swing 7	0.838477	0.999363	0.598338	0.900456	1.05	0.669249	0.731013	0.856883	0.521029
Swing 7	0.870478	0.981856	0.6314	0.930744	1.03343	0.701738	0.753682	0.838836	0.547745
Swing 7	0.898629	0.964151	0.660603	0.959937	1.01956	0.733172	0.77577	0.823896	0.574038
Swing 7	0.921865	0.946304	0.684823	0.986938	1.00823	0.762355	0.796649	0.812162	0.59915
Swing 7	0.940301	0.929285	0.704131	1.01145	0.999819	0.78894	0.816365	0.804143	0.623114
Swing 7	0.953642	0.914371	0.718185	1.03284	0.995068	0.812221	0.834726	0.800707	0.645668
Swing 7	0.96249	0.903882	0.727548	1.05114	0.995528	0.832185	0.852028	0.803405	0.667147
Swing 7	0.967648	0.900714	0.732999	1.06655	1.00339	0.849046	0.868728	0.814386	0.688109
Swing 7	0.970054	0.908184	0.735461	1.07959	1.02151	0.863354	0.885194	0.836077	0.709019
Swing 7	0.970489	0.929225	0.735717	1.09101	1.05288	0.875891	0.901865	0.870931	0.730457
Swing 7	0.969164	0.965703	0.733983	1.10108	1.09966	0.886973	0.919042	0.920958	0.75286
Swing 7	0.966487	1.01869	0.73068	1.11024	1.16335	0.897079	0.937026	0.987396	0.776704
Swing 7	0.962324	1.08716	0.725725	1.11859	1.24367	0.906291	0.95578	1.06976	0.802054
Swing 7	0.957306	1.16901	0.719783	1.12659	1.33902	0.915132	0.975282	1.16583	0.829039
Swing 7	0.951534	1.25927	0.71302	1.13411	1.44472	0.923458	0.994854	1.27036	0.856895
Swing 7	0.945707	1.35208	0.706194	1.14134	1.55465	0.931471	1.01374	1.37636	0.884705
Swing 7	0.94063	1.44042	0.70016	1.14829	1.66078	0.939178	1.03082	1.47524	0.910893
Swing 7	0.937164	1.51718	0.69583	1.1549	1.75427	0.94653	1.04496	1.5585	0.933562
Stance 7	0.936333	1.57644	0.694254	1.16127	1.82706	0.953608	1.05533	1.6196	0.950973
Stance 7	0.938993	1.61403	0.696305	1.16746	1.8729	0.960504	1.06158	1.65471	0.961867
Stance 7	0.945473	1.62755	0.702309	1.17326	1.8878	0.966967	1.06363	1.66246	0.965536
Stance 7	0.955846	1.61721	0.712345	1.17845	1.87123	0.972761	1.06175	1.64332	0.962182
Stance 7	0.969712	1.58472	0.725996	1.18253	1.82507	0.97732	1.05615	1.59871	0.952373
Stance 7	0.986268	1.53389	0.742444	1.18506	1.75439	0.980142	1.04715	1.53202	0.937183
Stance 7	1.00427	1.46956	0.760435	1.18557	1.66605	0.980712	1.03526	1.44844	0.9179
Stance 7	1.02252	1.39763	0.778739	1.18393	1.56828	0.978879	1.02119	1.35499	0.895997
Stance 7	1.03964	1.32374	0.795978	1.18006	1.46894	0.974561	1.0057	1.25909	0.872744
Stance 7	1.05474	1.25328	0.811229	1.17434	1.37505	0.968172	0.98962	1.16762	0.84936
Stance 7	1.06666	1.18969	0.823322	1.16677	1.29111	0.959731	0.973414	1.0854	0.826422
Stance 7	1.07524	1.13574	0.83208	1.15802	1.22026	0.949992	0.95772	1.01557	0.804708
Stance 7	1.08016	1.09209	0.837172	1.14833	1.16311	0.939229	0.942792	0.959003	0.784442
Stance 7	1.08144	1.05804	0.838605	1.13795	1.11868	0.927708	0.928724	0.914859	0.765645
Stance 7	1.07954	1.03255	0.836815	1.1272	1.08544	0.915809	0.915642	0.881717	0.748399
Stance 7	1.07451	1.01349	0.831862	1.11602	1.06091	0.903449	0.903311	0.857271	0.73233
Stance 7	1.06676	0.999195	0.824154	1.10443	1.04301	0.890671	0.891567	0.839514	0.71718
Stance 7	1.05658	0.988168	0.813981	1.09241	1.02992	0.877432	0.880172	0.826664	0.702614
Stance 7	1.04468	0.979721	0.802035	1.08009	1.02047	0.863894	0.86905	0.817502	0.688515
Stance 7	1.03124	0.973064	0.788531	1.06745	1.01371	0.850038	0.858019	0.811044	0.67464
Stance 7	1.01701	0.968233	0.774219	1.05478	1.00928	0.836169	0.84713	0.806796	0.661043
Stance 7	1.00194	0.964683	0.759045	1.04194	1.00659	0.822139	0.836325	0.804326	0.647643
Stance 7	0.986175	0.962061	0.743166	1.029	1.00528	0.808034	0.825731	0.803391	0.634589
Stance 7	0.970195	0.960384	0.727063	1.01626	1.00524	0.794169	0.815488	0.803794	0.622043
Stance 7	0.954439	0.959564	0.711188	1.00403	1.00632	0.780879	0.805771	0.805311	0.610206
Stance 7	0.939544	0.959551	0.696185	0.992721	1.00833	0.768619	0.796859	0.807695	0.599404
Stance 7	0.925892	0.96	0.682444	0.982638	1.0109	0.757701	0.78895	0.810573	0.58986
Stance 7	0.913975	0.960734	0.670457	0.974068	1.01373	0.748432	0.78222	0.81359	0.581769
Stance 7	0.904005	0.961221	0.660446	0.967201	1.01631	0.741013	0.776802	0.816284	0.575273
Stance 7	0.896345	0.961119	0.652773	0.962251	1.01822	0.73567	0.772839	0.818231	0.570534
Stance 7	0.891297	0.960165	0.647747	0.959433	1.01915	0.732629	0.770475	0.819112	0.567711
Stance 7	0.889042	0.958028	0.645551	0.958871	1.01875	0.732022	0.769801	0.81861	0.566906
Stance 7	0.890129	0.955126	0.646751	0.961	1.01732	0.73432	0.770961	0.816754	0.56829
Stance 7	0.894604	0.951496	0.651395	0.965828	1.01486	0.739531	0.773931	0.813519	0.571838
Stance 7	0.902382	0.947115	0.659403	0.973341	1.01144	0.747646	0.778926	0.809166	0.577817
Stance 7	0.912482	0.941804	0.66979	0.98291	1.00716	0.757995	0.785666	0.804062	0.585908
Stance 7	0.924426	0.935996	0.682082	0.994293	1.0026	0.770323	0.794167	0.798941	0.596152
Stance 7	0.937147	0.930271	0.695205	1.00676	0.998504	0.783851	0.804019	0.79468	0.608078
Stance 7	0.949631	0.925182	0.70814	1.01966	0.995619	0.797866	0.814851	0.792132	0.621265
Stance 7	0.960881	0.921254	0.719877	1.03222	0.994533	0.811539	0.826164	0.791976	0.63512
Stance 7	0.97026	0.918826	0.72977	1.04384	0.995524	0.824212	0.837431	0.794442	0.64901
Stance 7	0.977569	0.918025	0.737604	1.05412	0.998503	0.835451	0.848078	0.799191	0.662223
Stance 7	0.982168	0.917915	0.742719	1.06244	1.00258	0.844554	0.85735	0.8052	0.673802
Stance 7	0.983695	0.917248	0.744721	1.06824	1.00638	0.850897	0.864549	0.811029	0.682841
Stance 7	0.981922	0.914762	0.743352	1.07102	1.0085	0.853951	0.869061	0.815199	0.688529
Stance 7	0.976816	0.909723	0.738552	1.07053	1.008	0.853417	0.870513	0.816749	0.690363
Stance 7	0.968145	0.901988	0.730062	1.06634	1.00456	0.848824	0.868453	0.815271	0.687763
Swing 8	0.955966	0.89267	0.717913	1.05827	0.998963	0.839986	0.862701	0.811415	0.680517
Swing 8	0.940013	0.883542	0.701827	1.04604	0.992832	0.826614	0.853042	0.806584	0.668413
Swing 8	0.920332	0.877354	0.681845	1.02964	0.988675	0.808736	0.839495	0.802964	0.651565
Swing 8	0.896768	0.876978	0.657821	1.00904	0.989231	0.78632	0.822032	0.802976	0.63005
Swing 8	0.869667	0.885404	0.630123	0.98466	0.997421	0.759889	0.801003	0.809216	0.60442
Swing 8	0.839886	0.905098	0.599643	0.957363	1.01565	0.730396	0.777055	0.823881	0.575577
Swing 8	0.807865	0.936342	0.566858	0.927766	1.04454	0.698538	0.750932	0.848017	0.544489
Swing 8	0.774364	0.977213	0.532565	0.896761	1.08277	0.665294	0.723708	0.881088	0.512474
Swing 8	0.740818	1.02515	0.498243	0.86566	1.12817	0.632076	0.696519	0.921476	0.480856
Swing 8	0.708737	1.07599	0.465447	0.835868	1.17707	0.600371	0.670589	0.966055	0.451008
Swing 8	0.679772	1.12513	0.43586	0.808739	1.22496	0.571596	0.647069	1.01072	0.424174
Swing 8	0.655412	1.16771	0.410998	0.785499	1.26689	0.547015	0.626999	1.05073	0.401448
Swing 8	0.636855	1.19997	0.392077	0.767079	1.29877	0.527578	0.611147	1.08193	0.383604
Swing 8	0.624786	1.21929	0.379793	0.754088	1.31767	0.513894	0.600015	1.10119	0.371128
Swing 8	0.619568	1.22459	0.374522	0.746921	1.32228	0.506352	0.59392	1.10695	0.364315
Swing 8	0.621556	1.21666	0.376621	0.745819	1.31296	0.505193	0.593037	1.09923	0.363328
Swing 8	0.630285	1.19739	0.385629	0.750621	1.29174	0.510245	0.597214	1.07984	0.367995
Swing 8	0.645497	1.16949	0.401294	0.761198	1.26131	0.521381	0.606317	1.05129	0.378185
Swing 8	0.666488	1.13603	0.422907	0.777083	1.22493	0.53813	0.619918	1.01677	0.393466
Swing 8	0.692507	1.09999	0.449713	0.797776	1.18582	0.559993	0.637556	0.97944	0.413383
Swing 8	0.722612	1.06368	0.480752	0.822533	1.14651	0.586216	0.658565	0.941899	0.437262
Swing 8	0.755601	1.0288	0.514797	0.850472	1.1091	0.615898	0.682181	0.906307	0.464316
Swing 8	0.790214	0.996658	0.55055	0.880557	1.07511	0.647972	0.707524	0.874246	0.493613
Swing 8	0.825144	0.967775	0.586657	0.911772	1.04537	0.681373	0.733797	0.846621	0.524296
Swing 8	0.859214	0.942931	0.62188	0.943118	1.02075	0.715047	0.760258	0.824283	0.555545
Swing 8	0.891377	0.922832	0.655106	0.973699	1.00199	0.748033	0.786324	0.807928	0.586699
Swing 8	0.920868	0.908757	0.685507	1.0029	0.990316	0.779657	0.81168	0.798646	0.617397
Swing 8	0.946628	0.902043	0.711975	1.03	0.987158	0.809125	0.836	0.797765	0.647241
Swing 8	0.968406	0.905009	0.734201	1.05478	0.994616	0.836166	0.859357	0.807207	0.676318
Swing 8	0.985626	0.919876	0.751588	1.07697	1.01504	0.860476	0.881808	0.829193	0.704698
Swing 8	0.997923	0.948713	0.763761	1.09641	1.05066	0.881837	0.903443	0.86586	0.732501
Swing 8	1.00538	0.993284	0.770807	1.11324	1.1035	0.900384	0.924572	0.91917	0.760148
Swing 8	1.00797	1.0537	0.772729	1.12743	1.17412	0.916062	0.945249	0.989682	0.787754
Swing 8	1.00615	1.12855	0.770034	1.13918	1.26158	0.929074	0.965556	1.07634	0.815494
Swing 8	1.00031	1.21376	0.763175	1.14837	1.36208	0.939276	0.985147	1.17527	0.84297
Swing 8	0.991792	1.30407	0.753552	1.15544	1.47009	0.947125	1.00373	1.28051	0.869842
Swing 8	0.981787	1.39245	0.742433	1.16051	1.5777	0.952766	1.02061	1.3839	0.8951
Swing 8	0.972081	1.47151	0.731656	1.16403	1.67573	0.956685	1.03495	1.4762	0.917403
Swing 8	0.964347	1.53475	0.72296	1.16652	1.75547	0.959456	1.04603	1.54931	0.935334
Stance 8	0.960339	1.57792	0.718118	1.16877	1.81039	0.96196	1.05335	1.59777	0.947583
Stance 8	0.961409	1.59871	0.718522	1.17154	1.83631	0.965054	1.05669	1.61866	0.953316
Stance 8	0.968199	1.59708	0.724806	1.17507	1.832	0.968984	1.05617	1.61165	0.952418
Stance 8	0.980634	1.57516	0.736902	1.17924	1.79953	0.973645	1.05214	1.57855	0.945534
Stance 8	0.997716	1.53548	0.753797	1.18325	1.74216	0.978122	1.04484	1.52215	0.933369
Stance 8	1.01815	1.48279	0.774181	1.18652	1.66652	0.981772	1.0349	1.44791	0.917332
Stance 8	1.0402	1.42184	0.796299	1.18833	1.57964	0.983803	1.02292	1.36232	0.898647
Stance 8	1.06201	1.3576	0.818272	1.18818	1.48885	0.98363	1.00953	1.27252	0.878415
Stance 8	1.08184	1.2944	0.838334	1.18581	1.4006	0.980985	0.995272	1.18495	0.857501
Stance 8	1.09854	1.23627	0.855311	1.18139	1.32024	0.976045	0.980714	1.10495	0.836684
Stance 8	1.11094	1.18503	0.868003	1.17488	1.25038	0.968771	0.966063	1.03531	0.816195
Stance 8	1.11894	1.1422	0.876293	1.16679	1.19257	0.959753	0.951696	0.977506	0.796488
Stance 8	1.12245	1.10762	0.880076	1.15737	1.14644	0.949274	0.937732	0.931242	0.777649
Stance 8	1.12186	1.08052	0.879706	1.14693	1.11074	0.937668	0.924233	0.895306	0.7597
Stance 8	1.11771	1.0598	0.875718	1.13572	1.08382	0.925236	0.911233	0.868121	0.742634
Stance 8	1.1108	1.04443	0.868918	1.1241	1.06411	0.912377	0.898815	0.848105	0.726513
Stance 8	1.10163	1.03313	0.859789	1.11212	1.04989	0.899147	0.886855	0.833626	0.711142
Stance 8	1.0911	1.02532	0.849241	1.10015	1.0401	0.885952	0.875487	0.823601	0.696662
Stance 8	1.07946	1.02007	0.837527	1.08814	1.03359	0.872738	0.864552	0.816906	0.682845
Stance 8	1.06722	1.01693	0.825171	1.07628	1.02967	0.85972	0.854105	0.812854	0.669742
Stance 8	1.05488	1.0156	0.812688	1.06483	1.02787	0.847168	0.844261	0.810939	0.657476
Stance 8	1.0427	1.01567	0.800342	1.05389	1.02769	0.835197	0.835049	0.810672	0.646066
Stance 8	1.03093	1.01684	0.788412	1.0436	1.02877	0.82395	0.826522	0.811666	0.63556
Stance 8	1.01961	1.0186	0.776929	1.03399	1.03069	0.813468	0.818678	0.813526	0.625942
Stance 8	1.0091	1.0208	0.76626	1.02528	1.0332	0.803982	0.811648	0.815988	0.617357
Stance 8	0.999422	1.02309	0.756453	1.01749	1.03598	0.795508	0.805416	0.818723	0.609775
Stance 8	0.990779	1.0252	0.747701	1.01076	1.03876	0.788189	0.800066	0.821468	0.603286
Stance 8	0.983143	1.02693	0.739983	1.00504	1.04134	0.781982	0.795535	0.824017	0.597804
Stance 8	0.976843	1.02819	0.733626	1.00051	1.04352	0.777066	0.791938	0.826162	0.593462
Stance 8	0.97154	1.02853	0.728298	0.997007	1.04504	0.773265	0.789147	0.82768	0.590097
Stance 8	0.96775	1.02807	0.724512	0.994803	1.04583	0.770876	0.787371	0.828478	0.587959
Stance 8	0.965378	1.02647	0.722182	0.993935	1.04569	0.769936	0.786654	0.828395	0.587097
Stance 8	0.964532	1.02365	0.721412	0.994464	1.04451	0.770508	0.787061	0.827357	0.587586
Stance 8	0.96504	1.01932	0.72204	0.996377	1.04219	0.772582	0.788614	0.825299	0.589455
Stance 8	0.96716	1.01356	0.724322	0.999867	1.03873	0.776367	0.791503	0.822259	0.592937
Stance 8	0.969882	1.00573	0.727245	1.00431	1.03386	0.781183	0.795497	0.818304	0.597759
Stance 8	0.972906	0.995863	0.730503	1.0095	1.02766	0.786823	0.800657	0.813748	0.604002
Stance 8	0.975992	0.984596	0.733851	1.01529	1.02074	0.793121	0.806792	0.809062	0.611447
Stance 8	0.978464	0.972497	0.73661	1.02119	1.01368	0.799529	0.813421	0.804712	0.619519
Stance 8	0.980403	0.960664	0.738857	1.02709	1.0073	0.805958	0.820352	0.801275	0.627991
Stance 8	0.980972	0.949445	0.739743	1.03223	1.00187	0.811556	0.82681	0.798867	0.635914
Stance 8	0.98028	0.939438	0.739369	1.03642	0.997671	0.81612	0.832471	0.797529	0.642885
Stance 8	0.97813	0.930758	0.737529	1.03923	0.994561	0.819184	0.836779	0.796927	0.648204
Stance 8	0.974221	0.923055	0.733902	1.04011	0.991969	0.820148	0.839107	0.796379	0.651084
Stance 8	0.968717	0.916331	0.728642	1.03897	0.989663	0.818899	0.839179	0.795479	0.651173
Stance 8	0.961773	0.910795	0.721892	1.03572	0.987628	0.815353	0.836797	0.794074	0.648226
Stance 8	0.952546	0.906121	0.712775	1.02971	0.985696	0.808802	0.831661	0.792283	0.641885
Stance 8	0.940381	0.902661	0.70062	1.02066	0.984523	0.798955	0.823853	0.791011	0.632282
Swing 9	0.924761	0.901521	0.684892	1.00828	0.985312	0.785502	0.813227	0.791425	0.619282
Swing 9	0.905675	0.904399	0.665578	0.992709	0.989785	0.768607	0.800013	0.795162	0.603222
Swing 9	0.882859	0.91279	0.642412	0.973888	0.999538	0.748237	0.784289	0.803771	0.584253
Swing 9	0.856404	0.928046	0.615498	0.952065	1.01604	0.724684	0.766357	0.818675	0.5628
Swing 9	0.826265	0.950718	0.584803	0.927362	1.04008	0.698104	0.746396	0.840738	0.539129
Swing 9	0.792978	0.98064	0.550896	0.900369	1.07179	0.669156	0.724935	0.870216	0.513909
Swing 9	0.75733	1.01679	0.514586	0.871763	1.11042	0.638585	0.702538	0.906564	0.487826
Swing 9	0.720606	1.05675	0.477197	0.84264	1.15384	0.607568	0.680109	0.947992	0.461933
Swing 9	0.68401	1.09743	0.439963	0.813945	1.19915	0.57711	0.658398	0.991918	0.437072
Swing 9	0.648975	1.13477	0.404348	0.786841	1.24238	0.548433	0.638341	1.03471	0.414273
Swing 9	0.617027	1.16493	0.371901	0.762408	1.27934	0.522656	0.620777	1.07239	0.394434
Swing 9	0.589278	1.18441	0.343752	0.741501	1.30618	0.500653	0.606361	1.10123	0.378235
Swing 9	0.568493	1.19206	0.322698	0.725708	1.32023	0.484065	0.596077	1.11819	0.366725
Swing 9	0.557006	1.18844	0.311097	0.716287	1.32047	0.474183	0.590677	1.12176	0.360695
Swing 9	0.554663	1.17373	0.308803	0.71337	1.30716	0.471125	0.590297	1.11208	0.360271
Swing 9	0.561443	1.14987	0.315787	0.716933	1.28199	0.47486	0.59491	1.09064	0.36542
Swing 9	0.57639	1.11927	0.331103	0.726586	1.24796	0.484986	0.604181	1.06027	0.375792
Swing 9	0.598772	1.08517	0.35401	0.741911	1.2086	0.501084	0.617735	1.02428	0.39101
Swing 9	0.627538	1.05045	0.383459	0.762337	1.16734	0.522581	0.635065	0.985958	0.410563
Swing 9	0.661291	1.01723	0.418047	0.787053	1.12698	0.548657	0.655477	0.948014	0.433742
Swing 9	0.698648	0.987278	0.45637	0.81513	1.0898	0.578366	0.678179	0.912662	0.459716
Swing 9	0.73801	0.961402	0.496814	0.845556	1.05722	0.610669	0.702347	0.881313	0.487604
Swing 9	0.778029	0.939765	0.537995	0.877366	1.02978	0.644563	0.727245	0.854566	0.516613
Swing 9	0.817474	0.92224	0.57865	0.909698	1.00768	0.679149	0.752283	0.832691	0.546088
Swing 9	0.855286	0.908879	0.617664	0.941688	0.991063	0.713508	0.776915	0.815908	0.575409
Swing 9	0.890787	0.900086	0.654302	0.972727	0.980273	0.746982	0.800855	0.804601	0.604241
Swing 9	0.923345	0.896599	0.687884	1.00235	0.976064	0.77906	0.82399	0.799554	0.632451
Swing 9	0.95253	0.900022	0.717921	1.03014	0.979852	0.809273	0.846239	0.802134	0.659935
Swing 9	0.978093	0.912372	0.744122	1.05592	0.993551	0.83742	0.867759	0.81422	0.686886
Swing 9	0.999597	0.935787	0.766011	1.07938	1.01926	0.863119	0.888546	0.83789	0.713306
Swing 9	1.01707	0.972558	0.783597	1.10053	1.05924	0.886374	0.908832	0.875359	0.739503
Swing 9	1.03022	1.02374	0.79657	1.11917	1.11482	0.906935	0.928621	0.928006	0.765508
Swing 9	1.03902	1.08904	0.804947	1.1352	1.18599	0.924666	0.947865	0.995866	0.79129
Swing 9	1.04373	1.16619	0.808992	1.14854	1.27072	0.939457	0.966381	1.07698	0.816636
Swing 9	1.04461	1.25033	0.809039	1.15896	1.36426	0.951036	0.983684	1.1667	0.840891
Swing 9	1.04259	1.33504	0.806075	1.16655	1.45979	0.959493	0.999255	1.25825	0.863286
Swing 9	1.03904	1.41342	0.801525	1.17168	1.54937	0.96521	1.01255	1.34378	0.882929
Swing 9	1.03537	1.47835	0.796867	1.17478	1.62445	0.968659	1.02295	1.41506	0.898682
Stance 9	1.03301	1.52429	0.793583	1.17641	1.67778	0.970486	1.02997	1.46534	0.909554
Stance 9	1.03413	1.54984	0.793906	1.17809	1.70638	0.972364	1.03357	1.49127	0.915216
Stance 9	1.04015	1.55575	0.799266	1.18075	1.70989	0.975324	1.03378	1.49219	0.915561
Stance 9	1.05124	1.5438	0.809843	1.18453	1.68989	0.979549	1.031	1.46959	0.911179
Stance 9	1.06709	1.51719	0.825344	1.18935	1.65003	0.984937	1.0258	1.42681	0.903083
Stance 9	1.08658	1.4796	0.844619	1.19448	1.59503	0.990686	1.01872	1.36869	0.892228
Stance 9	1.10827	1.43503	0.866212	1.19916	1.53034	0.995926	1.01027	1.30089	0.879519
Stance 9	1.13034	1.38707	0.888303	1.20258	1.46124	0.99976	1.00084	1.22901	0.865599
Stance 9	1.15122	1.33918	0.909278	1.20421	1.39269	1.00159	0.990739	1.15817	0.850965
Stance 9	1.16934	1.29375	0.927555	1.20368	1.32839	1.001	0.980145	1.09218	0.835881
Stance 9	1.18362	1.25263	0.942044	1.20092	1.27098	0.997896	0.969207	1.03362	0.820557
Stance 9	1.19349	1.21695	0.952134	1.19607	1.22195	0.99247	0.958092	0.983862	0.805218
Stance 9	1.19866	1.18688	0.957525	1.18939	1.18156	0.984987	0.946921	0.943088	0.790013
Stance 9	1.19935	1.16211	0.958414	1.18116	1.14925	0.975783	0.935791	0.910655	0.775053
Stance 9	1.19623	1.14218	0.955466	1.17187	1.12416	0.965423	0.924908	0.885604	0.760592
Stance 9	1.18979	1.12605	0.949135	1.16171	1.10484	0.954099	0.914267	0.866552	0.746599
Stance 9	1.18076	1.11289	0.940171	1.15099	1.09008	0.942178	0.903942	0.852241	0.733148
Stance 9	1.16977	1.10196	0.929183	1.13989	1.07876	0.929867	0.893926	0.841544	0.720212
Stance 9	1.15765	1.09296	0.917009	1.12878	1.07017	0.917554	0.884366	0.833717	0.707961
Stance 9	1.14475	1.08541	0.904007	1.11766	1.06359	0.905269	0.875157	0.828004	0.696244
Stance 9	1.13141	1.07905	0.890524	1.10664	1.05856	0.89311	0.866294	0.823933	0.685039
Stance 9	1.11785	1.0737	0.8768	1.09581	1.05482	0.88118	0.857776	0.821191	0.674336
Stance 9	1.10417	1.06916	0.862937	1.08519	1.05214	0.869497	0.849562	0.819527	0.664072
Stance 9	1.09066	1.06552	0.849224	1.07485	1.05041	0.858148	0.84167	0.818793	0.65426
Stance 9	1.07716	1.06248	0.835539	1.06478	1.04947	0.84711	0.834057	0.818826	0.644841
Stance 9	1.06391	1.06007	0.822091	1.05506	1.04925	0.836474	0.826762	0.819525	0.635855
Stance 9	1.05111	1.05817	0.809117	1.04587	1.04964	0.826438	0.819918	0.820775	0.627459
Stance 9	1.03885	1.05669	0.796699	1.03726	1.05051	0.817041	0.813535	0.822443	0.619658
Stance 9	1.02744	1.05557	0.785148	1.02937	1.05171	0.808441	0.807722	0.824361	0.612577
Stance 9	1.01701	1.05459	0.774601	1.02238	1.05307	0.800826	0.802614	0.826386	0.606373
Stance 9	1.0082	1.05393	0.765695	1.01661	1.05453	0.794551	0.798459	0.828399	0.60134
Stance 9	1.00089	1.05301	0.758323	1.0121	1.05568	0.789648	0.795308	0.830093	0.597529
Stance 9	0.995468	1.0518	0.752857	1.00907	1.0564	0.786352	0.793332	0.83132	0.595144
Stance 9	0.99223	1.04996	0.749611	1.0078	1.05639	0.784978	0.792797	0.83184	0.594498
Stance 9	0.991055	1.04702	0.748461	1.00829	1.05535	0.785513	0.793724	0.831423	0.595617
Stance 9	0.991967	1.04277	0.749437	1.01065	1.05315	0.788069	0.796223	0.829998	0.598636
Stance 9	0.99473	1.03694	0.752305	1.0148	1.04972	0.792578	0.800279	0.827556	0.603544
Stance 9	0.999093	1.02954	0.756815	1.02067	1.04521	0.798961	0.805863	0.82428	0.610317
Stance 9	1.00457	1.02074	0.762483	1.02799	1.03994	0.806935	0.812789	0.820509	0.618749
Stance 9	1.01057	1.01099	0.768733	1.03644	1.03449	0.816146	0.820804	0.816773	0.628544
Stance 9	1.01656	1.00095	0.775017	1.04561	1.02949	0.826145	0.829576	0.813646	0.639317
Stance 9	1.02202	0.99141	0.780807	1.05496	1.02557	0.836367	0.838659	0.811652	0.650529
Stance 9	1.02604	0.982745	0.785208	1.06371	1.02306	0.845945	0.847355	0.811022	0.661323
Stance 9	1.02839	0.975364	0.787958	1.07132	1.02199	0.854279	0.85514	0.811699	0.671036
Stance 9	1.02314	0.963684	0.783046	1.0738	1.01865	0.856999	0.860656	0.812525	0.677948
Stance 9	1.0072	0.944189	0.767352	1.06894	1.01041	0.851668	0.862708	0.8119	0.680525
Stance 9	0.985589	0.920958	0.74591	1.05934	0.999104	0.841159	0.861289	0.809109	0.678742
Stance 9	0.965158	0.900233	0.725642	1.04885	0.988097	0.829686	0.857155	0.804472	0.673557
Stance 9	0.953951	0.889865	0.714663	1.04209	0.981946	0.822308	0.851719	0.799352	0.666761
Stance 9	0.94961	0.887956	0.71056	1.03761	0.979597	0.817421	0.844805	0.793954	0.658152
Stance 9	0.944106	0.887691	0.705182	1.03079	0.977497	0.809989	0.835231	0.788048	0.646291
Swing 10	0.9374	0.890585	0.698477	1.02187	0.977312	0.800266	0.823407	0.783351	0.631736
Swing 10	0.929539	0.898442	0.690483	1.01112	0.980945	0.788578	0.809827	0.781824	0.615139
Swing 10	0.920186	0.912561	0.680865	0.99863	0.989955	0.775025	0.794839	0.785171	0.596963
Swing 10	0.909138	0.934168	0.669428	0.984442	1.00563	0.759652	0.778674	0.794788	0.577516
Swing 10	0.89609	0.963798	0.655893	0.968619	1.02875	0.742544	0.761561	0.811606	0.557093
Swing 10	0.881109	1.00166	0.640344	0.951301	1.05955	0.723861	0.743707	0.835997	0.535957
Swing 10	0.864161	1.04724	0.622788	0.932714	1.09782	0.703856	0.725336	0.867915	0.514379
Swing 10	0.845658	1.09915	0.603666	0.913296	1.14245	0.683007	0.706819	0.906458	0.492794
Swing 10	0.826555	1.15527	0.583975	0.893891	1.19158	0.662224	0.688822	0.949957	0.471966
Swing 10	0.80772	1.21232	0.564611	0.875277	1.24235	0.642334	0.671954	0.995795	0.452572
Swing 10	0.790222	1.26597	0.546681	0.858464	1.29101	0.624408	0.657014	1.0404	0.435493
Swing 10	0.775177	1.31156	0.531321	0.844339	1.33319	0.609374	0.644695	1.07959	0.421478
Swing 10	0.763627	1.34515	0.519591	0.833756	1.36511	0.598127	0.635657	1.10959	0.411233
Swing 10	0.756144	1.36333	0.512081	0.827297	1.38356	0.59127	0.630356	1.12721	0.405239
Swing 10	0.753586	1.36477	0.509658	0.825562	1.38686	0.589429	0.629254	1.13064	0.403994
Swing 10	0.755923	1.34985	0.512301	0.828632	1.37528	0.592687	0.632394	1.12004	0.407542
Swing 10	0.763278	1.32104	0.520137	0.836551	1.35084	0.601097	0.639775	1.0973	0.415898
Swing 10	0.775257	1.28139	0.532776	0.849041	1.31636	0.614376	0.651148	1.06513	0.428812
Swing 10	0.791049	1.23483	0.549399	0.865432	1.27558	0.631832	0.665914	1.02726	0.445656
Swing 10	0.809951	1.18483	0.5693	0.885156	1.23183	0.652885	0.683574	0.986914	0.465919
Swing 10	0.831	1.13464	0.591493	0.907327	1.18819	0.676609	0.703356	0.94713	0.488775
Swing 10	0.852987	1.08631	0.61474	0.9309	1.14667	0.701905	0.724397	0.90992	0.513279
Swing 10	0.874988	1.04131	0.638087	0.955045	1.10871	0.727896	0.746045	0.876637	0.538715
Swing 10	0.896641	1.00104	0.66111	0.979108	1.07525	0.753881	0.767832	0.848145	0.564558
Swing 10	0.917168	0.966507	0.682981	1.00234	1.04721	0.779054	0.789264	0.825282	0.590238
Swing 10	0.936369	0.939064	0.703437	1.02437	1.02569	0.802995	0.810189	0.808995	0.61558
Swing 10	0.954357	0.920687	0.722524	1.04503	1.01232	0.825514	0.830647	0.800721	0.640636
Swing 10	0.971119	0.91368	0.740165	1.0642	1.00926	0.846477	0.850715	0.802387	0.665509
Swing 10	0.986556	0.920391	0.756211	1.08178	1.01882	0.86575	0.870457	0.816109	0.690293
Swing 10	1.00088	0.943214	0.770824	1.09792	1.04338	0.883494	0.890097	0.844043	0.715294
Swing 10	1.01362	0.982828	0.783493	1.11239	1.08401	0.899446	0.909452	0.887144	0.74031
Swing 10	1.02455	1.03834	0.794013	1.12517	1.14025	0.913568	0.92837	0.944889	0.765175
Swing 10	1.03371	1.10679	0.802438	1.13632	1.20953	0.925911	0.946568	1.01463	0.789536
Swing 10	1.04103	1.18231	0.808759	1.14575	1.28638	0.936361	0.963426	1.09091	0.812551
Swing 10	1.04713	1.25816	0.813702	1.15372	1.36402	0.945212	0.978404	1.16685	0.833426
Swing 10	1.05288	1.3268	0.818202	1.16048	1.43435	0.952731	0.990801	1.23443	0.851054
Swing 10	1.05959	1.38258	0.823692	1.1667	1.49082	0.959659	1.00028	1.28709	0.864786
Stance 10	1.06855	1.42152	0.831537	1.17283	1.5281	0.966484	1.00664	1.3198	0.874127
Stance 10	1.08103	1.44279	0.843056	1.17937	1.54414	0.973785	1.01008	1.33074	0.879231
Stance 10	1.09732	1.44745	0.858562	1.1863	1.53941	0.981529	1.01086	1.32079	0.880391
Stance 10	1.11699	1.4381	0.877647	1.19322	1.5166	0.989278	1.00937	1.29306	0.878183
Stance 10	1.13894	1.41785	0.899181	1.19937	1.47947	0.996164	1.00596	1.25187	0.873131
Stance 10	1.16164	1.39015	0.921615	1.20394	1.43266	1.00128	1.00095	1.20222	0.865767
Stance 10	1.18333	1.35793	0.943163	1.20617	1.38048	1.00379	0.994519	1.14863	0.856411
Stance 10	1.20251	1.32406	0.962294	1.20569	1.32713	1.00325	0.986869	1.09525	0.845425
Stance 10	1.21797	1.29068	0.977769	1.2024	1.27583	0.99956	0.978182	1.04504	0.833112
Stance 10	1.2291	1.25971	0.988951	1.19655	1.22914	0.993002	0.968715	1.00024	0.819874
Stance 10	1.23545	1.23181	0.99539	1.18839	1.18813	0.983863	0.958592	0.961628	0.805904
Stance 10	1.23758	1.20792	0.997609	1.17862	1.15363	0.97295	0.948183	0.929659	0.79172
Stance 10	1.23597	1.18793	0.996079	1.16775	1.12537	0.960822	0.937677	0.903859	0.777575
Stance 10	1.23166	1.17186	0.991846	1.15639	1.10287	0.948181	0.927308	0.883508	0.763767
Stance 10	1.2257	1.15964	0.985956	1.14522	1.08566	0.935774	0.917406	0.867983	0.750712
Stance 10	1.21914	1.15104	0.979444	1.13465	1.07296	0.924055	0.908063	0.856355	0.738501
Stance 10	1.21291	1.14597	0.973257	1.1252	1.06432	0.913597	0.899526	0.848067	0.727432
Stance 10	1.20726	1.14383	0.967635	1.11676	1.05884	0.904271	0.891799	0.842448	0.717478
Stance 10	1.20177	1.14358	0.962149	1.10895	1.05556	0.895651	0.884775	0.838896	0.708483
Stance 10	1.1966	1.14487	0.95696	1.10178	1.05402	0.887745	0.87842	0.836989	0.700385
Stance 10	1.19183	1.1473	0.952154	1.09524	1.05379	0.880549	0.872723	0.836341	0.693159
Stance 10	1.18732	1.15035	0.947579	1.08921	1.05439	0.873916	0.867573	0.83654	0.686652
Stance 10	1.18291	1.15341	0.943086	1.0836	1.05534	0.867751	0.862909	0.837196	0.680778
Stance 10	1.17851	1.15602	0.938595	1.07835	1.05625	0.861989	0.858676	0.83797	0.675464
Stance 10	1.17388	1.15757	0.933859	1.07335	1.05668	0.856507	0.854791	0.838507	0.6706
Stance 10	1.16896	1.15769	0.928825	1.06858	1.05634	0.851272	0.851215	0.838555	0.666133
Stance 10	1.16386	1.15631	0.923618	1.06411	1.05514	0.846374	0.847976	0.837996	0.662096
Stance 10	1.15865	1.1532	0.918305	1.06006	1.05296	0.84194	0.845155	0.836711	0.658587
Stance 10	1.15348	1.14843	0.913066	1.05663	1.04989	0.838193	0.842885	0.834737	0.655768
Stance 10	1.14873	1.14224	0.908268	1.05407	1.04606	0.835393	0.841334	0.832148	0.653844
Stance 10	1.14464	1.13484	0.904159	1.05264	1.04172	0.833825	0.840702	0.829113	0.653061
Stance 10	1.1416	1.12649	0.901156	1.05271	1.03709	0.83391	0.841319	0.825841	0.653825
Stance 10	1.13966	1.11744	0.899306	1.05445	1.03251	0.835805	0.843323	0.822625	0.656312
Stance 10	1.13921	1.10821	0.899006	1.05819	1.02844	0.839899	0.847055	0.819905	0.660949
Stance 10	1.1399	1.0992	0.899909	1.0638	1.0254	0.846036	0.852443	0.81818	0.667666
Stance 10	1.14186	1.09128	0.902131	1.07141	1.0242	0.854376	0.859665	0.818224	0.676705
Stance 10	1.14469	1.08538	0.905291	1.08078	1.02579	0.86466	0.868559	0.82088	0.687896
Stance 10	1.14804	1.08249	0.909001	1.09156	1.03105	0.876498	0.878865	0.826969	0.700951
Stance 10	1.1512	1.0833	0.912571	1.10313	1.04066	0.889237	0.890076	0.837052	0.715268
Stance 10	1.15374	1.08819	0.915525	1.11487	1.05479	0.902186	0.901639	0.851231	0.730163
Stance 10	1.15516	1.09668	0.917371	1.12606	1.07274	0.914544	0.912862	0.868808	0.74476
Stance 10	1.1548	1.10696	0.917422	1.13572	1.09251	0.925236	0.922861	0.88797	0.757889
Stance 10	1.15247	1.11671	0.91547	1.14318	1.11147	0.933514	0.930939	0.906281	0.768586
Stance 10	1.14794	1.12278	0.911252	1.1477	1.12609	0.938524	0.936314	0.920583	0.775752
Stance 10	1.14144	1.12275	0.904998	1.14894	1.13348	0.939903	0.938545	0.92822	0.778737
Stance 10	1.13309	1.11479	0.896794	1.14667	1.13155	0.937387	0.937291	0.927238	0.777058
Stance 10	1.12316	1.09875	0.886917	1.14091	1.11986	0.930995	0.932444	0.917131	0.770589
Swing 11	1.11175	1.07604	0.875436	1.13175	1.09981	0.920847	0.924089	0.899063	0.75951
Swing 11	1.09863	1.04916	0.862113	1.11918	1.074	0.906948	0.912296	0.875341	0.744022
Swing 11	1.08356	1.02197	0.846736	1.10337	1.04646	0.889497	0.897377	0.849633	0.724657
Swing 11	1.06616	0.998607	0.828898	1.08433	1.02149	0.868549	0.87959	0.8259	0.701873
Swing 11	1.04606	0.983074	0.808259	1.06229	1.0033	0.844383	0.859375	0.8081	0.67634
Swing 11	1.0229	0.978333	0.784471	1.03746	0.995115	0.817259	0.837159	0.799308	0.648674
Swing 11	0.9968	0.986044	0.757681	1.01042	0.998858	0.787822	0.813597	0.801435	0.619734
Swing 11	0.968085	1.00579	0.728244	0.981768	1.01448	0.756759	0.789343	0.814653	0.590334
Swing 11	0.93773	1.03553	0.697165	0.952514	1.04036	0.725168	0.765286	0.837684	0.561524
Swing 11	0.90687	1.07116	0.665605	0.923634	1.07287	0.6941	0.742281	0.867477	0.534275
Swing 11	0.876936	1.10793	0.635028	0.896248	1.10763	0.664745	0.721236	0.9002	0.509585
Swing 11	0.849285	1.14079	0.606813	0.871334	1.13975	0.638127	0.702926	0.931486	0.488277
Swing 11	0.825235	1.16548	0.582297	0.849765	1.16483	0.615147	0.688018	0.95728	0.471039
Swing 11	0.805768	1.17928	0.562482	0.832221	1.17987	0.596497	0.676999	0.974685	0.45836
Swing 11	0.793651	1.18348	0.550179	0.820638	1.18494	0.584206	0.670548	0.982703	0.450961
Swing 11	0.791136	1.18092	0.547677	0.816658	1.18179	0.579986	0.669202	0.981929	0.449419
Swing 11	0.797257	1.17279	0.554013	0.81986	1.17196	0.583381	0.672707	0.973779	0.453435
Swing 11	0.81065	1.16031	0.567822	0.829559	1.15729	0.593671	0.680601	0.96004	0.462499
Swing 11	0.829736	1.14473	0.587516	0.844818	1.13964	0.609884	0.692227	0.942598	0.475896
Swing 11	0.852631	1.12686	0.61121	0.86457	1.12069	0.630913	0.706834	0.923211	0.492811
Swing 11	0.877706	1.10723	0.637245	0.887602	1.10138	0.655499	0.723587	0.903038	0.512332
Swing 11	0.903595	1.08628	0.664229	0.912869	1.08244	0.68255	0.741816	0.883029	0.533727
Swing 11	0.928784	1.06415	0.69061	0.939147	1.06424	0.710775	0.760758	0.863841	0.556138
Swing 11	0.952589	1.04146	0.715651	0.965604	1.04716	0.739289	0.780002	0.846064	0.579107
Swing 11	0.974253	1.01902	0.738538	0.991336	1.03172	0.767118	0.799125	0.830443	0.602146
Swing 11	0.993776	0.998558	0.759211	1.01591	1.01905	0.793794	0.818089	0.818192	0.625222
Swing 11	1.0109	0.98214	0.777367	1.03882	1.01075	0.818733	0.836794	0.810944	0.648223
Swing 11	1.02605	0.972774	0.79337	1.05995	1.00914	0.841826	0.855479	0.810961	0.671461
Swing 11	1.03935	0.973706	0.807326	1.07916	1.01698	0.862876	0.874317	0.820939	0.695179
Swing 11	1.05042	0.987768	0.818821	1.09661	1.03758	0.882052	0.893393	0.843678	0.719526
Swing 11	1.05875	1.01716	0.827298	1.11264	1.07405	0.899725	0.912805	0.881707	0.744686
Swing 11	1.0641	1.06369	0.832501	1.12729	1.12867	0.915913	0.932654	0.937091	0.770868
Swing 11	1.06639	1.12813	0.834374	1.14073	1.20282	0.930792	0.953029	1.0109	0.798302
Swing 11	1.06556	1.20972	0.832868	1.15303	1.29646	0.944448	0.973882	1.10271	0.827077
Swing 11	1.06197	1.30594	0.828388	1.16445	1.40768	0.95715	0.995002	1.20986	0.857109
Swing 11	1.05593	1.41188	0.821284	1.17499	1.53196	0.968895	1.01578	1.32692	0.887775
Swing 11	1.04811	1.52064	0.812301	1.18462	1.66221	0.979657	1.03528	1.4458	0.917928
Swing 11	1.03961	1.62488	0.802591	1.19344	1.7901	0.989525	1.0525	1.55747	0.946148
Swing 11	1.03188	1.71696	0.793682	1.20161	1.90609	0.998674	1.06649	1.65289	0.970708
Swing 11	1.02642	1.79064	0.787124	1.20924	2.00136	1.00724	1.07667	1.72559	0.990059
Stance 11	1.02471	1.84131	0.784456	1.21648	2.06837	1.01537	1.08301	1.77212	1.00309
Stance 11	1.02778	1.86685	0.786733	1.22331	2.10249	1.02305	1.08589	1.79217	1.00938
Stance 11	1.03263	1.86232	0.790901	1.22823	2.09944	1.02861	1.08552	1.78583	1.00855
Stance 11	1.03712	1.82665	0.794819	1.23	2.05878	1.0306	1.08184	1.75343	1.00062
Stance 11	1.04372	1.76752	0.800972	1.22979	1.98741	1.03036	1.07501	1.6967	0.986789
Stance 11	1.05395	1.6932	0.810927	1.22827	1.89384	1.02865	1.06526	1.61921	0.968474
Stance 11	1.06875	1.61126	0.825634	1.22586	1.7865	1.02593	1.05307	1.52615	0.94711
Stance 11	1.08904	1.53064	0.846026	1.22337	1.67565	1.02313	1.03952	1.42577	0.924714
Stance 11	1.11145	1.45374	0.868679	1.21981	1.56714	1.01912	1.02511	1.32494	0.902009
Stance 11	1.13159	1.38139	0.889128	1.21426	1.46573	1.01287	1.01019	1.22959	0.879402
Stance 11	1.14832	1.31637	0.906219	1.20688	1.37529	1.00458	0.995197	1.14397	0.857392
Stance 11	1.1612	1.26071	0.919459	1.1981	1.2982	0.994741	0.980552	1.07066	0.836456
Stance 11	1.16992	1.21466	0.928528	1.1881	1.23453	0.98354	0.966384	1.01005	0.816641
Stance 11	1.17474	1.17782	0.93364	1.17719	1.18338	0.971349	0.952829	0.961449	0.79803
Stance 11	1.17594	1.14898	0.935081	1.16554	1.14302	0.95836	0.939878	0.923288	0.780525
Stance 11	1.17414	1.12686	0.933446	1.15337	1.11154	0.944828	0.927527	0.8938	0.764058
Stance 11	1.16998	1.11017	0.929378	1.1409	1.08714	0.930983	0.915756	0.871239	0.748548
Stance 11	1.16387	1.09753	0.923296	1.12819	1.0681	0.916901	0.904454	0.853982	0.733813
Stance 11	1.15624	1.08795	0.915638	1.11533	1.05315	0.902691	0.893559	0.840779	0.71974
Stance 11	1.14767	1.08087	0.907005	1.10257	1.04145	0.888623	0.883102	0.830756	0.706348
Stance 11	1.13866	1.07591	0.897895	1.09013	1.03242	0.874931	0.873147	0.82328	0.693696
Stance 11	1.1296	1.07276	0.888719	1.07822	1.02563	0.861847	0.863759	0.817887	0.681848
Stance 11	1.12102	1.07135	0.880017	1.06719	1.02088	0.849752	0.855144	0.814312	0.671041
Stance 11	1.11328	1.07152	0.872175	1.0573	1.01796	0.838927	0.847446	0.812291	0.661436
Stance 11	1.10669	1.07306	0.865488	1.04874	1.01661	0.829567	0.840772	0.811548	0.653147
Stance 11	1.10169	1.07581	0.860417	1.04184	1.0166	0.822037	0.835376	0.811854	0.646469
Stance 11	1.09854	1.07949	0.857226	1.03683	1.01767	0.816572	0.83141	0.812939	0.641577
Stance 11	1.09723	1.08366	0.855903	1.0337	1.01942	0.813152	0.828856	0.81445	0.638431
Stance 11	1.09781	1.08782	0.856503	1.03257	1.02149	0.811925	0.827837	0.816097	0.637177
Stance 11	1.1002	1.09161	0.858955	1.03342	1.02358	0.812845	0.828317	0.817612	0.637768
Stance 11	1.10409	1.09447	0.862933	1.03609	1.02533	0.815766	0.830218	0.818744	0.640107
Stance 11	1.10928	1.09617	0.868247	1.04051	1.02665	0.820585	0.833471	0.819425	0.644118
Stance 11	1.11541	1.09641	0.874546	1.04648	1.02739	0.827096	0.837999	0.819628	0.649713
Stance 11	1.12245	1.09555	0.881799	1.05388	1.02777	0.83518	0.84376	0.819604	0.656853
Stance 11	1.12959	1.0935	0.889191	1.06227	1.02802	0.844368	0.850474	0.819623	0.665208
Stance 11	1.13676	1.09101	0.896644	1.07159	1.02877	0.854573	0.858096	0.82026	0.674737
Stance 11	1.14354	1.08878	0.903744	1.08152	1.03072	0.865464	0.866401	0.822124	0.685175
Stance 11	1.14948	1.08749	0.910038	1.09165	1.03445	0.876596	0.875073	0.82573	0.696137
Stance 11	1.15446	1.08791	0.915391	1.10169	1.0405	0.88765	0.883842	0.8315	0.707292
Stance 11	1.1581	1.09019	0.919418	1.11113	1.04886	0.89806	0.892245	0.839376	0.718051
Stance 11	1.16012	1.09396	0.92183	1.11948	1.05894	0.907274	0.899819	0.848801	0.72781
Stance 11	1.16033	1.09816	0.922416	1.12615	1.0694	0.914644	0.905976	0.858513	0.735788
Stance 11	1.1587	1.10139	0.921139	1.1307	1.07853	0.919677	0.910259	0.866942	0.741363
Stance 11	1.15519	1.10196	0.917953	1.13272	1.08437	0.921924	0.912225	0.87229	0.743928
Stance 11	1.14981	1.09841	0.912832	1.13185	1.08516	0.92096	0.911475	0.872949	0.742949
Stance 11	1.14289	1.09038	0.906101	1.12811	1.08027	0.916818	0.907953	0.868281	0.738359
Stance 11	1.13442	1.07806	0.897729	1.12138	1.06976	0.909379	0.901563	0.858331	0.730065
Swing 12	1.12443	1.06276	0.887734	1.11168	1.05487	0.898666	0.892362	0.844207	0.718202
Swing 12	1.11306	1.04682	0.876245	1.09924	1.03788	0.88495	0.880627	0.827989	0.703194
Swing 12	1.10004	1.03268	0.862984	1.08404	1.02133	0.86824	0.86652	0.812088	0.685324
Swing 12	1.08515	1.02304	0.847742	1.06619	1.00803	0.848656	0.850262	0.799108	0.664944
Swing 12	1.06833	1.02045	0.830464	1.04595	1.00061	0.82652	0.832221	0.791546	0.642576
Swing 12	1.04954	1.02667	0.811147	1.02357	1.00098	0.80212	0.812705	0.79119	0.618645
Swing 12	1.02875	1.04246	0.789786	0.999416	1.01023	0.775878	0.792121	0.799142	0.593683
Swing 12	1.00622	1.06737	0.76665	0.974025	1.02833	0.748385	0.77099	0.815496	0.568325
Swing 12	0.982725	1.10002	0.742564	0.948259	1.05432	0.720584	0.750042	0.839434	0.543436
Swing 12	0.959017	1.13737	0.718301	0.922965	1.0857	0.693382	0.730014	0.868824	0.519857
Swing 12	0.935896	1.17571	0.694687	0.898896	1.11925	0.66758	0.711524	0.900796	0.498263
Swing 12	0.914819	1.21125	0.673195	0.877125	1.1512	0.644306	0.695423	0.931885	0.479588
Swing 12	0.89638	1.2401	0.65444	0.858226	1.1779	0.624154	0.682174	0.958746	0.464308
Swing 12	0.881589	1.2595	0.639438	0.842876	1.19627	0.607819	0.672289	0.978459	0.452956
Swing 12	0.870663	1.26777	0.628418	0.83131	1.20453	0.59553	0.665933	0.989316	0.445678
Swing 12	0.865064	1.26455	0.622858	0.82543	1.20227	0.589288	0.663591	0.989952	0.443001
Swing 12	0.865803	1.25059	0.623795	0.82663	1.19024	0.590562	0.66557	0.980251	0.445263
Swing 12	0.872463	1.22784	0.630813	0.834314	1.17017	0.59872	0.671675	0.961999	0.452252
Swing 12	0.884756	1.19859	0.643627	0.848033	1.14422	0.613304	0.681861	0.937358	0.463948
Swing 12	0.901393	1.16518	0.660941	0.866671	1.11499	0.633153	0.695541	0.909052	0.479724
Swing 12	0.921588	1.13046	0.681967	0.889375	1.08529	0.657394	0.712316	0.879905	0.499185
Swing 12	0.944332	1.09686	0.705678	0.915073	1.05744	0.684913	0.731622	0.852402	0.521743
Swing 12	0.968585	1.0669	0.731013	0.942599	1.0337	0.714488	0.752762	0.828907	0.546655
Swing 12	0.99362	1.04239	0.757215	0.970941	1.0154	0.745052	0.775198	0.810977	0.573354
Swing 12	1.01868	1.02497	0.783492	0.999003	1.00364	0.775429	0.798287	0.799904	0.601131
Swing 12	1.04299	1.01559	0.809013	1.0257	0.998864	0.804443	0.821447	0.796422	0.629332
Swing 12	1.06544	1.01405	0.832607	1.05088	1.00172	0.831911	0.844182	0.800661	0.657378
Swing 12	1.08516	1.02063	0.85334	1.07496	1.0137	0.858274	0.866382	0.813357	0.685151
Swing 12	1.10124	1.03649	0.870206	1.09733	1.03622	0.882852	0.887798	0.835891	0.712348
Swing 12	1.1132	1.06344	0.882699	1.11783	1.07136	0.905455	0.908562	0.870291	0.739151
Swing 12	1.12079	1.10372	0.890504	1.13648	1.12169	0.926088	0.928929	0.918996	0.765916
Swing 12	1.12344	1.15901	0.893026	1.15312	1.18951	0.944553	0.949024	0.984237	0.792861
Swing 12	1.12103	1.23093	0.890146	1.16796	1.27717	0.961062	0.969176	1.06809	0.820514
Swing 12	1.1134	1.31971	0.881707	1.18108	1.38583	0.975698	0.989522	1.1713	0.849219
Swing 12	1.10063	1.42368	0.867859	1.19261	1.51479	0.988587	1.01003	1.29239	0.879157
Swing 12	1.08296	1.53862	0.848872	1.20243	1.66059	0.999592	1.03027	1.42681	0.910024
Swing 12	1.0616	1.65883	0.826055	1.21087	1.81754	1.00907	1.04964	1.56696	0.941325
Swing 12	1.03776	1.77587	0.800709	1.21772	1.97611	1.01677	1.06694	1.70186	0.971533
Swing 12	1.01371	1.88136	0.775188	1.22328	2.12535	1.02303	1.081	1.81989	0.998847
Swing 12	0.991935	1.96767	0.752065	1.22788	2.25374	1.02821	1.09099	1.91176	1.0213
Stance 12	0.974961	2.02869	0.73392	1.23187	2.35047	1.0327	1.0969	1.97309	1.03726
Stance 12	0.965241	2.06173	0.723242	1.23601	2.40851	1.03738	1.09962	2.00501	1.04623
Stance 12	0.964116	2.06587	0.721393	1.24061	2.42373	1.04258	1.10014	2.01048	1.0482
Stance 12	0.971965	2.04285	0.728738	1.24579	2.39674	1.04844	1.09887	1.99108	1.04359
Stance 12	0.988325	1.99572	0.74481	1.25097	2.33075	1.0543	1.09537	1.94569	1.03282
Stance 12	1.01184	1.92907	0.768221	1.25546	2.23269	1.0594	1.08909	1.87385	1.0167
Stance 12	1.04055	1.84825	0.797	1.25852	2.11143	1.06287	1.07985	1.77838	0.996479
Stance 12	1.07192	1.75881	0.828575	1.25943	1.97687	1.0639	1.06805	1.66608	0.973582
Stance 12	1.10356	1.66654	0.860522	1.25794	1.83891	1.0622	1.05444	1.54597	0.949442
Stance 12	1.13313	1.57637	0.890472	1.2539	1.70586	1.05762	1.03974	1.42691	0.92507
Stance 12	1.15896	1.49243	0.916729	1.24754	1.58394	1.05042	1.02461	1.31594	0.901237
Stance 12	1.17992	1.41755	0.938116	1.23921	1.47698	1.041	1.00953	1.21765	0.87841
Stance 12	1.19533	1.35253	0.953943	1.2291	1.38587	1.02959	0.994688	1.13366	0.856655
Stance 12	1.20526	1.29761	0.964232	1.21763	1.31029	1.01666	0.980274	1.06404	0.836063
Stance 12	1.2101	1.25197	0.969368	1.2051	1.24863	1.00259	0.966347	1.00749	0.816589
Stance 12	1.21035	1.21404	0.969838	1.19168	1.19849	0.987549	0.952814	0.961872	0.798009
Stance 12	1.20703	1.18289	0.966648	1.17777	1.15803	0.972005	0.939748	0.925412	0.780351
Stance 12	1.20059	1.15688	0.960275	1.16339	1.12502	0.955966	0.926974	0.896044	0.763325
Stance 12	1.19207	1.13541	0.95175	1.14889	1.09818	0.939851	0.91457	0.872447	0.746995
Stance 12	1.18202	1.11767	0.941641	1.13441	1.07628	0.923794	0.902492	0.853422	0.731269
Stance 12	1.17123	1.10339	0.930741	1.12028	1.05862	0.908163	0.890856	0.838223	0.716267
Stance 12	1.16018	1.0922	0.919558	1.10674	1.04464	0.893215	0.879753	0.826264	0.702082
Stance 12	1.14936	1.0839	0.908584	1.09399	1.0339	0.879169	0.86927	0.81708	0.688794
Stance 12	1.13907	1.07818	0.898133	1.08217	1.02601	0.866185	0.859545	0.810347	0.676554
Stance 12	1.12962	1.07486	0.88852	1.07136	1.02055	0.854326	0.85066	0.805752	0.66544
Stance 12	1.12119	1.0736	0.879939	1.06172	1.01722	0.84376	0.842739	0.803004	0.655586
Stance 12	1.11387	1.07406	0.87248	1.05329	1.01568	0.834538	0.835802	0.801777	0.646996
Stance 12	1.10783	1.07598	0.866327	1.04619	1.01564	0.826785	0.829923	0.801806	0.639744
Stance 12	1.10288	1.07878	0.861289	1.04036	1.01669	0.820414	0.825053	0.802719	0.633755
Stance 12	1.099	1.08207	0.857341	1.03576	1.01847	0.815396	0.82116	0.804209	0.628981
Stance 12	1.09621	1.08545	0.854519	1.03244	1.02064	0.811781	0.818293	0.805978	0.625471
Stance 12	1.09452	1.08865	0.852832	1.0304	1.02294	0.809557	0.816437	0.807787	0.623202
Stance 12	1.09383	1.09114	0.85217	1.02963	1.025	0.808724	0.815624	0.809364	0.622208
Stance 12	1.0943	1.09278	0.8527	1.03022	1.02663	0.809366	0.815921	0.810538	0.622572
Stance 12	1.09593	1.09334	0.854421	1.03225	1.02771	0.811572	0.817416	0.811226	0.624398
Stance 12	1.09903	1.09283	0.85764	1.0359	1.02815	0.815555	0.820293	0.811393	0.627918
Stance 12	1.10339	1.09118	0.862149	1.04112	1.02805	0.821253	0.82453	0.81114	0.633113
Stance 12	1.10917	1.0888	0.868114	1.04799	1.02767	0.828751	0.830202	0.810736	0.640088
Stance 12	1.11595	1.08587	0.875109	1.05633	1.02741	0.837868	0.837207	0.810559	0.648733
Stance 12	1.12349	1.08305	0.882906	1.06596	1.02786	0.848401	0.845399	0.811141	0.65889
Stance 12	1.13131	1.08095	0.891003	1.07648	1.02962	0.859937	0.854469	0.813023	0.670197
Stance 12	1.13927	1.08058	0.89929	1.08755	1.03333	0.872088	0.864107	0.816733	0.682285
Stance 12	1.14707	1.0825	0.907449	1.09859	1.03923	0.884237	0.873829	0.822452	0.69456
Stance 12	1.15388	1.08635	0.914643	1.10881	1.04693	0.895494	0.882927	0.829795	0.706124
Stance 12	1.15915	1.09134	0.920314	1.11747	1.05546	0.905057	0.89075	0.837874	0.716132
Stance 12	1.16244	1.09611	0.924001	1.12389	1.06333	0.912148	0.896648	0.845299	0.723717
Stance 12	1.16362	1.09925	0.925566	1.12756	1.06883	0.916207	0.900108	0.8505	0.728183
Stance 12	1.16238	1.09917	0.924656	1.12794	1.07024	0.916629	0.900625	0.851929	0.728852
Stance 12	1.15874	1.09514	0.921281	1.12484	1.06666	0.9132	0.897963	0.848733	0.725413
Stance 12	1.15299	1.08767	0.915696	1.11842	1.05846	0.906104	0.892221	0.841193	0.71802
Swing 13	1.14502	1.0778	0.907785	1.10874	1.04677	0.895418	0.883461	0.830296	0.706806
Swing 13	1.1348	1.06755	0.897499	1.09602	1.03374	0.881409	0.871965	0.818015	0.692201
Swing 13	1.12229	1.05943	0.884798	1.08059	1.02203	0.864442	0.85811	0.806814	0.674754
Swing 13	1.10733	1.05595	0.869518	1.06253	1.01422	0.844647	0.842177	0.799151	0.654889
Swing 13	1.08976	1.05928	0.851528	1.04202	1.01258	0.822232	0.824521	0.797257	0.633102
Swing 13	1.06973	1.07115	0.83099	1.01948	1.01896	0.797671	0.805587	0.802872	0.609982
Swing 13	1.04712	1.09203	0.807818	0.99513	1.03418	0.77123	0.785656	0.816821	0.585896
Swing 13	1.02247	1.12152	0.782579	0.969687	1.05821	0.743698	0.765364	0.839117	0.561618
Swing 13	0.996587	1.15806	0.756117	0.943952	1.08983	0.715946	0.745375	0.868701	0.537924
Swing 13	0.97027	1.19856	0.729256	0.918693	1.12647	0.688797	0.726319	0.9033	0.515528
Swing 13	0.94493	1.23927	0.70344	0.895023	1.16462	0.663434	0.70908	0.939742	0.495421
Swing 13	0.92176	1.27599	0.679878	0.87378	1.2002	0.640736	0.694305	0.974296	0.478296
Swing 13	0.901811	1.30455	0.659645	0.855775	1.22905	0.621544	0.682622	1.00318	0.464823
Swing 13	0.885924	1.32182	0.643594	0.841575	1.24779	0.606436	0.674451	1.02327	0.455436
Swing 13	0.874772	1.32591	0.63241	0.831636	1.25418	0.595876	0.670117	1.03249	0.450468
Swing 13	0.868561	1.31641	0.626308	0.826126	1.24747	0.590028	0.669721	1.03018	0.450013
Swing 13	0.868929	1.29588	0.626947	0.826423	1.22944	0.590343	0.673613	1.01722	0.454474
Swing 13	0.876377	1.26791	0.634853	0.833262	1.20349	0.597603	0.681723	0.996113	0.463789
Swing 13	0.890351	1.23526	0.649471	0.846269	1.1725	0.611427	0.693819	0.969492	0.477735
Swing 13	0.909381	1.2004	0.669324	0.864525	1.1395	0.630865	0.709236	0.940233	0.495603
Swing 13	0.932442	1.16571	0.693364	0.887215	1.1071	0.655085	0.727394	0.910777	0.516787
Swing 13	0.958122	1.13292	0.720159	0.913378	1.07753	0.683095	0.747615	0.883225	0.540568
Swing 13	0.985079	1.10305	0.748323	0.941926	1.05204	0.713765	0.769181	0.858872	0.566166
Swing 13	1.01185	1.07714	0.776344	0.971759	1.032	0.745936	0.791375	0.839038	0.592782
Swing 13	1.03747	1.05615	0.803202	1.00198	1.0183	0.778655	0.81371	0.824671	0.619872
Swing 13	1.0607	1.04086	0.827587	1.03167	1.0119	0.810938	0.835748	0.816808	0.646929
Swing 13	1.0806	1.0325	0.84849	1.06004	1.014	0.84192	0.857169	0.816737	0.673575
Swing 13	1.09634	1.03251	0.865029	1.08646	1.02601	0.870894	0.877813	0.825993	0.699615
Swing 13	1.10734	1.0426	0.876548	1.11039	1.04954	0.897244	0.89762	0.846363	0.72497
Swing 13	1.11284	1.06413	0.882266	1.13137	1.08617	0.920422	0.916552	0.879638	0.749592
Swing 13	1.11289	1.09877	0.882193	1.14929	1.13754	0.940291	0.93484	0.927623	0.773783
Swing 13	1.10713	1.1467	0.875987	1.16381	1.20414	0.956434	0.952481	0.991118	0.797556
Swing 13	1.09595	1.2072	0.864047	1.17488	1.2854	0.968771	0.969561	1.06969	0.821049
Swing 13	1.0801	1.27797	0.847177	1.18256	1.37902	0.977351	0.986095	1.16111	0.844321
Swing 13	1.06087	1.35507	0.826743	1.1871	1.48064	0.982423	1.00196	1.26092	0.867241
Swing 13	1.03998	1.43291	0.804541	1.18885	1.58376	0.984382	1.01683	1.36237	0.889359
Swing 13	1.01967	1.50481	0.782913	1.18837	1.67986	0.983849	1.0301	1.45667	0.909767
Swing 13	0.970235	1.51432	0.731608	1.16624	1.72246	0.959139	1.03787	1.51782	0.92206
Swing 13	0.956378	1.5651	0.71663	1.16415	1.79091	0.956813	1.04744	1.58401	0.937664
Stance 13	0.946882	1.598	0.706131	1.16281	1.83721	0.955325	1.05372	1.62763	0.948223
Stance 13	0.942974	1.61116	0.70138	1.16277	1.85772	0.955283	1.05654	1.64613	0.953053
Stance 13	0.945552	1.60526	0.703281	1.16454	1.85209	0.957249	1.05608	1.63945	0.952255
Stance 13	0.954758	1.5828	0.711973	1.16812	1.82257	0.961235	1.05272	1.6095	0.946519
Stance 13	0.969939	1.54658	0.726804	1.17292	1.77235	0.966584	1.04686	1.5591	0.936699
Stance 13	0.989944	1.50049	0.746596	1.1782	1.70657	0.972479	1.03905	1.49294	0.923966
Stance 13	1.01299	1.44811	0.769558	1.18292	1.6305	0.977748	1.02977	1.41639	0.909249
Stance 13	1.03731	1.3931	0.793882	1.18632	1.54976	0.981549	1.01947	1.3352	0.893367
Stance 13	1.06116	1.33868	0.817818	1.18792	1.46945	0.98334	1.00855	1.25463	0.876954
Stance 13	1.08292	1.28722	0.839727	1.18739	1.39352	0.982755	0.997245	1.17877	0.860361
Stance 13	1.10154	1.24064	0.858526	1.18481	1.3249	0.979869	0.985817	1.11053	0.843925
Stance 13	1.11622	1.1999	0.873407	1.18031	1.26519	0.974834	0.974431	1.05146	0.827845
Stance 13	1.12672	1.16529	0.884101	1.1742	1.21485	0.968019	0.963252	1.00192	0.812312
Stance 13	1.13307	1.13648	0.890632	1.16678	1.1734	0.959744	0.952375	0.961423	0.797411
Stance 13	1.13549	1.11251	0.893208	1.15822	1.13956	0.950217	0.941758	0.928668	0.783051
Stance 13	1.1343	1.09234	0.892129	1.14866	1.11193	0.939596	0.931348	0.902307	0.76913
Stance 13	1.13008	1.07517	0.887983	1.1383	1.08926	0.928105	0.9211	0.881034	0.755568
Stance 13	1.12337	1.0603	0.881289	1.12727	1.07043	0.915886	0.910943	0.86372	0.742255
Stance 13	1.11464	1.04726	0.872535	1.11572	1.05464	0.903118	0.900826	0.849502	0.729112
Stance 13	1.10435	1.03576	0.862179	1.10374	1.04129	0.889906	0.890646	0.837664	0.715998
Stance 13	1.09301	1.02583	0.850751	1.09154	1.03009	0.876479	0.880445	0.827858	0.702963
Stance 13	1.08092	1.01739	0.838541	1.07921	1.02082	0.862927	0.87023	0.81981	0.690006
Stance 13	1.06864	1.01073	0.826131	1.06706	1.01352	0.849609	0.860178	0.813487	0.677347
Stance 13	1.05642	1.00581	0.813766	1.05525	1.0081	0.836684	0.850379	0.808779	0.66509
Stance 13	1.04492	1.00285	0.802132	1.04423	1.0046	0.824646	0.841181	0.805694	0.653654
Stance 13	1.03436	1.00166	0.791434	1.03417	1.00283	0.81367	0.832706	0.80405	0.643174
Stance 13	1.02521	1.002	0.782174	1.02547	1.00254	0.804191	0.825307	0.803635	0.634068
Stance 13	1.01789	1.00367	0.774753	1.01842	1.00348	0.796522	0.819207	0.804213	0.626589
Stance 13	1.01278	1.00627	0.769559	1.01333	1.00524	0.790982	0.814666	0.80543	0.621038
Stance 13	1.01002	1.00944	0.766751	1.01034	1.00751	0.787731	0.811801	0.806994	0.617544
Stance 13	1.00974	1.01274	0.766446	1.00957	1.00993	0.786895	0.810723	0.808595	0.61623
Stance 13	1.01209	1.01602	0.768814	1.01115	1.01232	0.78862	0.811535	0.810084	0.61722
Stance 13	1.01669	1.01892	0.773468	1.01486	1.01451	0.792647	0.814052	0.81131	0.620289
Stance 13	1.02354	1.02145	0.780428	1.02073	1.01652	0.79903	0.818314	0.812327	0.625497
Stance 13	1.03195	1.02333	0.788981	1.0283	1.01831	0.807276	0.823983	0.813152	0.632443
Stance 13	1.04167	1.02475	0.79889	1.03743	1.02011	0.817223	0.830946	0.814005	0.641004
Stance 13	1.05194	1.02553	0.809394	1.04759	1.0219	0.828311	0.838846	0.81498	0.650762
Stance 13	1.06226	1.02592	0.819986	1.05841	1.02399	0.840134	0.847416	0.816376	0.661399
Stance 13	1.07184	1.02592	0.829865	1.06931	1.02648	0.852072	0.856259	0.818372	0.672437
Stance 13	1.08033	1.02592	0.838703	1.08	1.02971	0.863795	0.865171	0.821287	0.683625
Stance 13	1.08695	1.02582	0.845681	1.08973	1.03355	0.874489	0.873671	0.825139	0.69436
Stance 13	1.09136	1.02568	0.850463	1.09819	1.03803	0.883792	0.881565	0.830016	0.704389
Stance 13	1.09315	1.02526	0.852641	1.10485	1.04277	0.891134	0.888373	0.835524	0.713084
Stance 13	1.09233	1.02421	0.852193	1.1094	1.04715	0.896147	0.893714	0.841009	0.71994
Stance 13	1.08911	1.02202	0.849335	1.11169	1.05038	0.89867	0.897322	0.845628	0.724586
Stance 13	1.08392	1.01818	0.844481	1.11165	1.05152	0.898631	0.898938	0.84837	0.726672
Stance 13	1.07672	1.01173	0.837562	1.10901	1.04947	0.895718	0.898204	0.848143	0.725724
Stance 13	1.06829	1.00302	0.829364	1.10412	1.04416	0.890331	0.895217	0.844682	0.721874
Stance 13	1.05836	0.991843	0.81958	1.09669	1.03538	0.882142	0.889666	0.837732	0.714742
Swing 14	1.04703	0.979255	0.808297	1.08681	1.0241	0.871278	0.881625	0.828135	0.704465
Swing 14	1.03417	0.966794	0.795382	1.07447	1.01186	0.857727	0.871123	0.817259	0.691136
Swing 14	1.01931	0.956194	0.780358	1.0595	1.00053	0.841331	0.858156	0.806876	0.674812
Swing 14	1.00181	0.949286	0.762577	1.04171	0.992218	0.821896	0.842718	0.798976	0.655561
Swing 14	0.981161	0.947908	0.741538	1.02097	0.988913	0.799295	0.824837	0.795476	0.63349
Swing 14	0.95704	0.9535	0.716932	0.997362	0.992345	0.77365	0.804731	0.798087	0.608943
Swing 14	0.929375	0.966572	0.688708	0.971131	1.00337	0.745258	0.782781	0.807823	0.582441
Swing 14	0.898695	0.986916	0.657421	0.942856	1.02203	0.714765	0.759535	0.824917	0.554686
Swing 14	0.866112	1.01321	0.624221	0.913539	1.04732	0.683268	0.735862	0.848613	0.526721
Swing 14	0.833341	1.04314	0.590853	0.884487	1.077	0.65217	0.712856	0.877012	0.499813
Swing 14	0.80219	1.07358	0.559161	0.857055	1.10796	0.622906	0.691643	0.907314	0.475221
Swing 14	0.774273	1.10093	0.530786	0.832428	1.13649	0.596717	0.673213	0.936064	0.454016
Swing 14	0.751417	1.12218	0.507571	0.811819	1.15901	0.574858	0.658552	0.95982	0.437248
Swing 14	0.734678	1.13479	0.490596	0.796025	1.17263	0.55814	0.648324	0.975742	0.4256
Swing 14	0.72478	1.13767	0.480586	0.785458	1.1757	0.546972	0.642847	0.982153	0.419381
Swing 14	0.721392	1.13037	0.477217	0.780018	1.16782	0.541228	0.642049	0.978695	0.418476
Swing 14	0.727168	1.11705	0.48318	0.781562	1.15187	0.542858	0.64637	0.966877	0.423381
Swing 14	0.743443	1.1019	0.499839	0.791278	1.13163	0.553122	0.65584	0.949232	0.434155
Swing 14	0.767876	1.08605	0.524838	0.80786	1.10937	0.570665	0.669572	0.928161	0.449843
Swing 14	0.798149	1.07007	0.555846	0.830006	1.08682	0.594145	0.686712	0.905606	0.469534
Swing 14	0.831607	1.05432	0.590192	0.856166	1.06559	0.62196	0.706212	0.883387	0.49209
Swing 14	0.865984	1.03887	0.625581	0.884882	1.04658	0.652592	0.727129	0.862681	0.516477
Swing 14	0.899048	1.02366	0.659754	0.914721	1.0305	0.684535	0.748568	0.844436	0.541694
Swing 14	0.929361	1.00855	0.691235	0.944573	1.01743	0.716614	0.76994	0.829055	0.567072
Swing 14	0.955395	0.993465	0.718454	0.973196	1.00745	0.747489	0.790575	0.816918	0.591818
Swing 14	0.976519	0.978863	0.740741	0.999838	1.00071	0.776335	0.810213	0.808447	0.615609
Swing 14	0.99214	0.965228	0.757455	1.02366	0.997288	0.802222	0.828553	0.804039	0.638058
Swing 14	1.00258	0.953731	0.768873	1.04439	0.997621	0.824814	0.845738	0.804404	0.659312
Swing 14	1.00782	0.945432	0.774935	1.0615	1.00218	0.843517	0.861718	0.81031	0.679282
Swing 14	1.00889	0.942335	0.776628	1.07513	1.01204	0.858457	0.876945	0.823043	0.698512
Swing 14	1.00678	0.946537	0.774934	1.086	1.02909	0.870388	0.891593	0.843787	0.717214
Swing 14	1.00287	0.96044	0.771221	1.09522	1.05557	0.880531	0.905964	0.873837	0.735772
Swing 14	0.997344	0.985104	0.765647	1.10304	1.09272	0.889133	0.920309	0.91438	0.754527
Swing 14	0.990323	1.0213	0.758316	1.10958	1.1415	0.896343	0.9348	0.966332	0.77373
Swing 14	0.981951	1.06917	0.749383	1.11512	1.20246	0.902457	0.949624	1.0301	0.793674
Swing 14	0.972263	1.12755	0.738904	1.11977	1.27478	0.907594	0.964722	1.10475	0.814342
Swing 14	0.961321	1.19395	0.726974	1.12355	1.35632	0.911775	0.979859	1.18796	0.835477
Swing 14	0.949579	1.26471	0.714107	1.12668	1.44346	0.915229	0.994691	1.27577	0.856659
Swing 14	0.937522	1.3347	0.700844	1.12913	1.53075	0.91795	1.00853	1.3625	0.876936
Swing 14	0.926147	1.39873	0.688256	1.13121	1.61212	0.920251	1.02072	1.44186	0.895279
Swing 14	0.916414	1.45129	0.677351	1.13298	1.68069	0.922207	1.03039	1.50733	0.910218
Stance 14	0.909443	1.48828	0.669314	1.1347	1.73071	0.924111	1.03692	1.55379	0.920546
Stance 14	0.906609	1.508	0.665541	1.13706	1.759	0.926728	1.04014	1.57842	0.925709
Stance 14	0.908504	1.50978	0.666648	1.14017	1.7637	0.930177	1.03991	1.57989	0.925337
Stance 14	0.915684	1.49547	0.673201	1.14439	1.74617	0.934859	1.03659	1.55916	0.920012
Stance 14	0.9279	1.46736	0.684941	1.14947	1.70879	0.940494	1.03056	1.51834	0.910478
Stance 14	0.944708	1.42937	0.701422	1.15525	1.65625	0.94691	1.02256	1.46162	0.898089
Stance 14	0.965066	1.38471	0.721587	1.16111	1.59291	0.953433	1.01316	1.39346	0.883844
Stance 14	0.987755	1.33711	0.744198	1.16652	1.52394	0.959459	1.00297	1.31931	0.868726
Stance 14	1.01006	1.28503	0.766513	1.16929	1.44886	0.962538	0.992135	1.24081	0.852972
Stance 14	1.02978	1.23014	0.786294	1.16816	1.37084	0.96128	0.980883	1.16222	0.836923
Stance 14	1.04621	1.17815	0.802815	1.16388	1.29724	0.956521	0.969447	1.0899	0.820891
Stance 14	1.05962	1.13364	0.816365	1.15788	1.23348	0.949844	0.958144	1.02784	0.805289
Stance 14	1.07148	1.09983	0.828395	1.15216	1.18291	0.94348	0.947393	0.977651	0.790651
Stance 14	1.08135	1.07521	0.838467	1.14674	1.14408	0.937457	0.937293	0.938127	0.777061
Stance 14	1.08707	1.05562	0.844349	1.13999	1.1131	0.929976	0.927459	0.906865	0.763968
Stance 14	1.08887	1.04001	0.84628	1.13217	1.08872	0.921306	0.917924	0.88259	0.751391
Stance 14	1.08748	1.02766	0.844976	1.12362	1.06976	0.911851	0.908789	0.864047	0.739447
Stance 14	1.08324	1.01733	0.840759	1.11438	1.05469	0.901648	0.899924	0.849737	0.727946
Stance 14	1.07686	1.00845	0.834351	1.10478	1.04257	0.891055	0.89142	0.83868	0.716992
Stance 14	1.06879	1.0004	0.826204	1.09483	1.03243	0.880103	0.88313	0.829842	0.706384
Stance 14	1.05977	0.993161	0.817088	1.08494	1.02393	0.869219	0.875211	0.822781	0.696312
Stance 14	1.05011	0.98651	0.8073	1.0751	1.01663	0.858426	0.867551	0.816973	0.686624
Stance 14	1.04024	0.980561	0.797295	1.06553	1.01043	0.847932	0.860188	0.812205	0.67736
Stance 14	1.03061	0.975546	0.787532	1.05646	1.00537	0.838001	0.853219	0.808411	0.668635
Stance 14	1.02148	0.971537	0.778282	1.04802	1.00142	0.828784	0.846705	0.805503	0.660514
Stance 14	1.01315	0.968667	0.769854	1.04047	0.998675	0.820541	0.84079	0.803502	0.653169
Stance 14	1.00601	0.966981	0.762653	1.03408	0.997097	0.81357	0.83569	0.802356	0.646858
Stance 14	0.999971	0.966118	0.756579	1.02885	0.996455	0.807874	0.83142	0.801875	0.641589
Stance 14	0.995378	0.965924	0.75199	1.02506	0.996562	0.80374	0.828221	0.801915	0.63765
Stance 14	0.992005	0.96578	0.74866	1.0226	0.996977	0.801069	0.826067	0.802147	0.635001
Stance 14	0.990034	0.965435	0.74677	1.02165	0.997472	0.800034	0.825114	0.802401	0.633831
Stance 14	0.9893	0.964339	0.746159	1.02216	0.997665	0.800591	0.825401	0.802421	0.634183
Stance 14	0.989981	0.962508	0.747007	1.0243	0.997566	0.802916	0.827059	0.802217	0.636221
Stance 14	0.991687	0.959621	0.748925	1.02786	0.997033	0.80679	0.829976	0.801728	0.639809
Stance 14	0.994793	0.956273	0.752292	1.03313	0.996547	0.812533	0.834414	0.801389	0.645282
Stance 14	0.99888	0.952772	0.756688	1.03981	0.996447	0.819816	0.840178	0.801554	0.652411
Stance 14	1.00395	0.949979	0.762118	1.0479	0.99751	0.828654	0.847303	0.802921	0.661258
Stance 14	1.00975	0.948747	0.76832	1.05713	1.00045	0.83874	0.855574	0.806135	0.671579
Stance 14	1.01599	0.949937	0.774992	1.06715	1.00599	0.849708	0.864697	0.811802	0.683028
Stance 14	1.02219	0.953968	0.781663	1.07747	1.01446	0.86102	0.874249	0.820191	0.695092
Stance 14	1.02812	0.96103	0.788084	1.0876	1.02578	0.872143	0.883752	0.831156	0.707177
Stance 14	1.03303	0.970043	0.793489	1.09672	1.03885	0.882181	0.892449	0.843662	0.718313
Stance 14	1.03675	0.979768	0.797684	1.10434	1.05218	0.890566	0.899786	0.856282	0.727767
Stance 14	1.03874	0.988017	0.800117	1.10977	1.06354	0.896551	0.905101	0.866982	0.734652
Stance 14	1.03866	0.992536	0.800422	1.11244	1.07056	0.899504	0.90779	0.873565	0.738147
Stance 14	1.03663	0.992067	0.798709	1.11229	1.07184	0.899334	0.907676	0.874692	0.737998
Stance 14	1.03249	0.985747	0.794778	1.1091	1.0665	0.895821	0.904546	0.869563	0.733932
Stance 14	1.02598	0.973764	0.78838	1.10274	1.0548	0.888803	0.898306	0.85842	0.725856
Swing 15	1.01702	0.957672	0.779399	1.0932	1.03834	0.878307	0.889076	0.842751	0.713985
Swing 15	1.00512	0.939548	0.767342	1.08025	1.01928	0.864077	0.876946	0.82477	0.698513
Swing 15	0.9897	0.92199	0.751627	1.06364	1.00034	0.845858	0.862014	0.807184	0.679654
Swing 15	0.970531	0.908113	0.732032	1.04339	0.984683	0.823725	0.844428	0.792869	0.657683
Swing 15	0.947494	0.900849	0.708456	1.01969	0.975282	0.797903	0.824443	0.784569	0.633007
Swing 15	0.920679	0.902613	0.681008	0.992849	0.974599	0.768758	0.802358	0.784499	0.606063
Swing 15	0.890835	0.915061	0.650467	0.96366	0.984335	0.73719	0.778846	0.794182	0.577722
Swing 15	0.858495	0.938062	0.617401	0.932822	1.00471	0.703971	0.754485	0.813857	0.548696
Swing 15	0.825008	0.970386	0.58319	0.901498	1.03471	0.670365	0.730185	0.842615	0.520058
Swing 15	0.791309	1.0089	0.548796	0.870554	1.07166	0.637294	0.706615	0.878122	0.492557
Swing 15	0.758831	1.04977	0.515683	0.841138	1.11196	0.605972	0.684644	0.917127	0.467151
Swing 15	0.728591	1.08862	0.484885	0.814059	1.15139	0.577232	0.664849	0.955825	0.444439
Swing 15	0.701769	1.12141	0.457597	0.790162	1.18576	0.551942	0.647822	0.99032	0.425031
Swing 15	0.679021	1.14484	0.434488	0.770018	1.21164	0.530677	0.633939	1.01737	0.40929
Swing 15	0.66279	1.15788	0.41803	0.754991	1.22664	0.514845	0.623886	1.03425	0.397937
Swing 15	0.655279	1.16062	0.410454	0.746327	1.2295	0.505727	0.618382	1.03934	0.391737
Swing 15	0.656077	1.15372	0.411352	0.74385	1.2209	0.503123	0.617326	1.03317	0.390549
Swing 15	0.66505	1.1392	0.4206	0.747642	1.20286	0.507111	0.62081	1.01742	0.394471
Swing 15	0.681501	1.11934	0.437501	0.757372	1.17794	0.517351	0.628595	0.994439	0.40325
Swing 15	0.704756	1.09695	0.461392	0.772786	1.14932	0.533596	0.640483	0.967107	0.4167
Swing 15	0.733669	1.07434	0.491125	0.793256	1.11988	0.555213	0.65598	0.938139	0.434315
Swing 15	0.767253	1.05338	0.525707	0.818223	1.09191	0.581645	0.67465	0.909756	0.455663
Swing 15	0.804246	1.03515	0.563861	0.846847	1.06698	0.612042	0.695837	0.883555	0.480067
Swing 15	0.843128	1.02	0.604047	0.878171	1.04605	0.645424	0.718825	0.860618	0.50677
Swing 15	0.882442	1.00792	0.644763	0.911096	1.02948	0.680648	0.742811	0.841482	0.5349
Swing 15	0.921336	0.99875	0.685096	0.944845	1.01718	0.716907	0.767305	0.826259	0.563929
Swing 15	0.957987	0.991977	0.723171	0.978168	1.00917	0.752864	0.791499	0.815197	0.592932
Swing 15	0.991781	0.987951	0.758297	1.01044	1.00571	0.787846	0.815138	0.808692	0.621614
Swing 15	1.0215	0.987083	0.789186	1.04074	1.00734	0.820837	0.837771	0.807453	0.649431
Swing 15	1.04707	0.991153	0.815689	1.06887	1.01552	0.851588	0.859522	0.812936	0.676525
Swing 15	1.06763	1.00177	0.836897	1.09422	1.03192	0.879426	0.880255	0.826875	0.702721
Swing 15	1.0828	1.02117	0.852379	1.11656	1.05872	0.904047	0.900081	0.851463	0.728149
Swing 15	1.09253	1.05183	0.862072	1.13585	1.09837	0.925386	0.919253	0.889107	0.753138
Swing 15	1.09679	1.09566	0.865935	1.1521	1.15291	0.943413	0.938	0.941852	0.778008
Swing 15	1.09551	1.15339	0.863944	1.16525	1.22347	0.958042	0.956472	1.01083	0.803
Swing 15	1.08914	1.22441	0.856576	1.17541	1.3097	0.969363	0.974781	1.09561	0.828336
Swing 15	1.07828	1.30592	0.844518	1.18265	1.40906	0.977453	0.992855	1.19345	0.854009
Swing 15	1.06419	1.39363	0.829104	1.18729	1.51703	0.982642	1.01051	1.29939	0.879881
Swing 15	1.04784	1.48148	0.811365	1.18973	1.62737	0.985364	1.02704	1.40637	0.904991
Swing 15	1.03069	1.56395	0.792854	1.19082	1.73387	0.986584	1.04179	1.50732	0.928384
Swing 15	1.0144	1.63415	0.775296	1.19088	1.8276	0.986658	1.05392	1.59375	0.948557
Swing 15	1.00097	1.68725	0.760726	1.19071	1.90132	0.986461	1.06295	1.6594	0.964315
Stance 15	0.991992	1.71971	0.750778	1.19092	1.94913	0.986696	1.06858	1.70026	0.974559
Stance 15	0.988712	1.73003	0.746715	1.19208	1.96757	0.987992	1.07079	1.71466	0.978706
Stance 15	0.991625	1.71875	0.749023	1.19435	1.9562	0.990542	1.06977	1.70296	0.976789
Stance 15	1.00047	1.68721	0.757441	1.19733	1.91609	0.993882	1.06561	1.66601	0.969115
Stance 15	1.01426	1.63856	0.770944	1.20027	1.85134	0.997171	1.05854	1.60663	0.956524
Stance 15	1.03171	1.5767	0.788253	1.20247	1.76751	0.99964	1.04891	1.52887	0.940111
Stance 15	1.05084	1.50586	0.807347	1.20293	1.67118	1.00016	1.0371	1.43856	0.920839
Stance 15	1.06987	1.4309	0.82643	1.20121	1.56969	0.998224	1.02365	1.3425	0.899765
Stance 15	1.08703	1.35639	0.843713	1.19704	1.46983	0.993554	1.00908	1.24739	0.877742
Stance 15	1.10105	1.28621	0.857897	1.19057	1.37711	0.986303	0.993873	1.15869	0.855478
Stance 15	1.11107	1.22335	0.868094	1.18204	1.29534	0.976774	0.978457	1.08026	0.8335
Stance 15	1.11651	1.1689	0.873729	1.17171	1.22587	0.965242	0.963019	1.01356	0.811991
Stance 15	1.11749	1.1236	0.874871	1.16004	1.16923	0.952238	0.947848	0.959127	0.791267
Stance 15	1.11439	1.08693	0.871909	1.14738	1.12435	0.938175	0.933044	0.915949	0.771388
Stance 15	1.10769	1.05783	0.865312	1.13398	1.08961	0.92332	0.918613	0.882484	0.752297
Stance 15	1.09788	1.035	0.855554	1.11998	1.06319	0.90783	0.904486	0.856997	0.733854
Stance 15	1.08576	1.01751	0.843455	1.10566	1.04358	0.89203	0.890684	0.837983	0.716048
Stance 15	1.07189	1.00438	0.829564	1.09117	1.02943	0.876066	0.87717	0.824128	0.698797
Stance 15	1.05627	0.9943	0.813881	1.07638	1.01935	0.859827	0.863951	0.814363	0.682089
Stance 15	1.03901	0.986194	0.796524	1.06126	1.0122	0.843263	0.851059	0.8078	0.665938
Stance 15	1.02094	0.97987	0.778325	1.04619	1.00746	0.826781	0.838641	0.803819	0.650507
Stance 15	1.00282	0.975246	0.760073	1.03148	1.00469	0.81074	0.826824	0.8019	0.635932
Stance 15	0.985889	0.972625	0.743001	1.01781	1.00374	0.79586	0.816012	0.801748	0.622683
Stance 15	0.970702	0.971983	0.727686	1.00542	1.00433	0.782395	0.806284	0.802974	0.610829
Stance 15	0.958292	0.973618	0.715171	0.994883	1.00636	0.770962	0.79799	0.805347	0.600772
Stance 15	0.949161	0.977551	0.705962	0.986381	1.00958	0.761752	0.791186	0.808518	0.592554
Stance 15	0.942813	0.982691	0.699558	0.979856	1.01337	0.75469	0.785891	0.81202	0.586179
Stance 15	0.938254	0.987572	0.694952	0.974912	1.0169	0.749344	0.781907	0.815272	0.581392
Stance 15	0.935226	0.991524	0.691891	0.971443	1.0197	0.745595	0.779162	0.817881	0.5781
Stance 15	0.93377	0.994334	0.690416	0.96948	1.02157	0.743474	0.77767	0.819655	0.576312
Stance 15	0.933291	0.99528	0.68994	0.968704	1.02209	0.742637	0.777202	0.820279	0.575752
Stance 15	0.934032	0.994256	0.690704	0.969269	1.02108	0.743247	0.777893	0.819618	0.57658
Stance 15	0.935675	0.991018	0.692395	0.971041	1.0185	0.745161	0.77966	0.817657	0.578697
Stance 15	0.938049	0.985487	0.694846	0.973934	1.01433	0.748287	0.782459	0.814428	0.582056
Stance 15	0.941	0.97781	0.697907	0.977886	1.00878	0.75256	0.786271	0.810143	0.586636
Stance 15	0.944416	0.968467	0.701468	0.982837	1.00232	0.757916	0.791062	0.805217	0.592405
Stance 15	0.947976	0.958064	0.705206	0.988501	0.995469	0.764048	0.796597	0.800122	0.599088
Stance 15	0.95129	0.947144	0.708734	0.9946	0.988792	0.770656	0.802655	0.795349	0.606424
Stance 15	0.954088	0.936629	0.711774	1.00074	0.98295	0.777311	0.808848	0.791413	0.613947
Stance 15	0.955812	0.926892	0.713767	1.0064	0.978268	0.783454	0.814701	0.788548	0.621081
Stance 15	0.955889	0.918021	0.71413	1.01091	0.974677	0.788355	0.819581	0.786616	0.627047
Stance 15	0.953957	0.909944	0.71249	1.01371	0.971876	0.791394	0.822912	0.785251	0.631128
Stance 15	0.949744	0.902372	0.708556	1.0143	0.969378	0.792041	0.824206	0.783941	0.632716
Stance 15	0.942913	0.895022	0.701973	1.01219	0.966743	0.78975	0.822968	0.78223	0.631197
Stance 15	0.933517	0.888097	0.692773	1.00723	0.963971	0.784358	0.81905	0.780102	0.626397
Stance 15	0.921357	0.882135	0.680734	0.999183	0.961537	0.775625	0.812283	0.778005	0.618131
Swing 16	0.90644	0.878231	0.665843	0.988063	0.960475	0.763574	0.802773	0.776962	0.606567
Swing 16	0.888706	0.877805	0.648025	0.973893	0.962204	0.748242	0.790676	0.778372	0.59194
Swing 16	0.867804	0.881633	0.62692	0.956365	0.967506	0.72932	0.77634	0.783569	0.57472
Swing 16	0.843445	0.890245	0.602237	0.935289	0.977032	0.706624	0.760015	0.793566	0.555256
Swing 16	0.815745	0.904145	0.574098	0.911072	0.991676	0.680623	0.741956	0.80907	0.533893
Swing 16	0.78502	0.923268	0.542842	0.884262	1.01179	0.65193	0.722481	0.830279	0.51104
Swing 16	0.752331	0.947409	0.509558	0.855787	1.03729	0.621557	0.70213	0.856908	0.487353
Swing 16	0.719036	0.975473	0.475642	0.826841	1.06719	0.590786	0.681645	0.887864	0.463699
Swing 16	0.686746	1.00623	0.442743	0.798713	1.10013	0.560984	0.661779	0.921634	0.440931
Swing 16	0.657541	1.03806	0.41298	0.773045	1.1341	0.53387	0.643571	0.956072	0.420203
Swing 16	0.632977	1.06921	0.387943	0.751186	1.16707	0.51084	0.627809	0.988953	0.402362
Swing 16	0.614829	1.09796	0.369426	0.734455	1.19663	0.493249	0.615379	1.01778	0.38836
Swing 16	0.603424	1.12115	0.357773	0.723248	1.2196	0.481484	0.606777	1.03976	0.378701
Swing 16	0.598611	1.13598	0.352832	0.717579	1.23329	0.475538	0.602199	1.05255	0.373572
Swing 16	0.600025	1.14047	0.354243	0.717437	1.23609	0.475388	0.60182	1.05481	0.373147
Swing 16	0.60743	1.13402	0.361768	0.722681	1.22751	0.480888	0.605682	1.04621	0.377474
Swing 16	0.619944	1.11713	0.374523	0.732807	1.20856	0.491518	0.613519	1.02786	0.386269
Swing 16	0.636855	1.09129	0.391793	0.747307	1.18107	0.506758	0.62505	1.00166	0.39925
Swing 16	0.657573	1.05907	0.412987	0.765596	1.14768	0.526015	0.639892	0.970208	0.41603
Swing 16	0.681183	1.02301	0.437194	0.786924	1.11119	0.548521	0.657535	0.936289	0.436087
Swing 16	0.707338	0.986106	0.464063	0.81066	1.07422	0.57363	0.677531	0.902468	0.45897
Swing 16	0.735458	0.951079	0.493012	0.83595	1.03911	0.600458	0.699237	0.871023	0.484001
Swing 16	0.765476	0.921116	0.52398	0.862852	1.00889	0.629083	0.722138	0.844116	0.510639
Swing 16	0.796156	0.897515	0.55571	0.890998	0.985507	0.659129	0.745376	0.822906	0.537925
Swing 16	0.826632	0.880194	0.587298	0.919674	0.968953	0.68985	0.768465	0.807396	0.565313
Swing 16	0.855662	0.868351	0.617459	0.947991	0.958719	0.720295	0.790877	0.797266	0.592182
Swing 16	0.88254	0.861788	0.64543	0.975314	0.954604	0.749779	0.812334	0.792475	0.618194
Swing 16	0.906725	0.860714	0.670612	1.00115	0.956788	0.777758	0.832709	0.793362	0.643178
Swing 16	0.928108	0.86609	0.692837	1.02531	0.966076	0.804013	0.852169	0.800877	0.667324
Swing 16	0.94639	0.879345	0.711759	1.04756	0.983887	0.828279	0.870848	0.816552	0.690788
Swing 16	0.961575	0.902604	0.727331	1.06787	1.01226	0.850501	0.889052	0.84252	0.713955
Swing 16	0.973361	0.9378	0.739225	1.08605	1.05324	0.870446	0.906922	0.880953	0.737018
Swing 16	0.981739	0.986756	0.747428	1.10219	1.10893	0.888201	0.924776	0.933999	0.760418
Swing 16	0.986742	1.05047	0.751973	1.11631	1.18066	0.903779	0.942828	1.00306	0.78449
Swing 16	0.988138	1.12739	0.752686	1.12822	1.26741	0.916933	0.960907	1.08718	0.809082
Swing 16	0.986359	1.21447	0.750038	1.13793	1.3664	0.92769	0.978833	1.18346	0.834029
Swing 16	0.982196	1.30662	0.744901	1.14567	1.47247	0.936271	0.996229	1.28635	0.858886
Swing 16	0.976882	1.39722	0.738574	1.15178	1.57826	0.943059	1.01245	1.38798	0.882776
Swing 16	0.971859	1.47897	0.732567	1.15678	1.67513	0.948615	1.02668	1.4793	0.904443
Swing 16	0.968597	1.5452	0.728407	1.16124	1.75463	0.953581	1.03812	1.55196	0.922458
Stance 16	0.968979	1.59201	0.728009	1.16627	1.81087	0.959175	1.04617	1.60035	0.935564
Stance 16	0.974376	1.61704	0.732775	1.17244	1.83961	0.966053	1.05043	1.6213	0.942642
Stance 16	0.985284	1.62014	0.743204	1.17978	1.83955	0.974242	1.05101	1.61463	0.943622
Stance 16	1.00146	1.6029	0.759045	1.18775	1.81194	0.983153	1.04824	1.58218	0.938988
Stance 16	1.02202	1.56796	0.779399	1.19544	1.75988	0.991761	1.04249	1.52708	0.929533
Stance 16	1.04529	1.51881	0.802578	1.20158	1.68828	0.998637	1.03412	1.45419	0.916098
Stance 16	1.06955	1.46028	0.826835	1.20537	1.60405	1.00289	1.02367	1.36992	0.89979
Stance 16	1.09276	1.39701	0.850125	1.20611	1.51418	1.00372	1.01155	1.28103	0.881425
Stance 16	1.11323	1.33335	0.87071	1.20357	1.42503	1.00087	0.998151	1.19357	0.861679
Stance 16	1.12963	1.27352	0.887256	1.19798	1.34242	0.994607	0.983993	1.11302	0.84133
Stance 16	1.14124	1.2203	0.899017	1.18978	1.26991	0.985427	0.969489	1.04272	0.82095
Stance 16	1.14753	1.17469	0.905456	1.17931	1.20881	0.973718	0.954863	0.983885	0.800802
Stance 16	1.14906	1.13755	0.907101	1.16741	1.1597	0.960445	0.940625	0.93694	0.781528
Stance 16	1.14623	1.10786	0.904358	1.15448	1.12118	0.94606	0.926903	0.900504	0.763231
Stance 16	1.13994	1.08455	0.898104	1.14105	1.09159	0.931153	0.913897	0.872956	0.746114
Stance 16	1.13099	1.06628	0.889148	1.12747	1.06909	0.916112	0.901684	0.852482	0.730222
Stance 16	1.12023	1.0519	0.87834	1.11397	1.05196	0.901194	0.890241	0.837393	0.715479
Stance 16	1.10839	1.0406	0.866404	1.10072	1.03889	0.886586	0.879532	0.826375	0.7018
Stance 16	1.0959	1.03168	0.85378	1.08776	1.02889	0.87232	0.869432	0.818403	0.688999
Stance 16	1.0831	1.02479	0.840821	1.07506	1.02128	0.858379	0.859799	0.812768	0.676873
Stance 16	1.07016	1.01973	0.827697	1.06259	1.01569	0.844715	0.850496	0.809023	0.665236
Stance 16	1.05733	1.01646	0.814667	1.05044	1.01194	0.831427	0.841524	0.806949	0.654079
Stance 16	1.04443	1.01465	0.801571	1.0385	1.00978	0.818392	0.832751	0.806278	0.64323
Stance 16	1.03179	1.01429	0.788726	1.02697	1.00912	0.805823	0.824299	0.806885	0.63283
Stance 16	1.01943	1.01513	0.77617	1.0159	1.00975	0.793779	0.816179	0.808567	0.622886
Stance 16	1.00737	1.0166	0.763925	1.00543	1.0113	0.782403	0.808506	0.811003	0.613532
Stance 16	0.996183	1.01869	0.752566	0.995896	1.01359	0.772061	0.801516	0.813976	0.605042
Stance 16	0.986163	1.02091	0.742397	0.987571	1.01618	0.763041	0.795421	0.817106	0.597667
Stance 16	0.97749	1.02286	0.733602	0.980624	1.01872	0.755522	0.79034	0.820059	0.591535
Stance 16	0.970747	1.02444	0.726766	0.975433	1.02096	0.749907	0.786555	0.822581	0.586977
Stance 16	0.966312	1.02544	0.722276	0.97226	1.02265	0.746477	0.784265	0.824412	0.584224
Stance 16	0.964389	1.02585	0.720339	0.971254	1.02373	0.745391	0.783569	0.825468	0.583388
Stance 16	0.965055	1.02535	0.721031	0.972414	1.02384	0.746644	0.784592	0.825574	0.584618
Stance 16	0.967781	1.02346	0.723827	0.975457	1.02275	0.749934	0.787248	0.824686	0.587811
Stance 16	0.972689	1.02048	0.728843	0.980448	1.0207	0.755331	0.791575	0.823007	0.593024
Stance 16	0.979167	1.01619	0.735472	0.987083	1.01774	0.762513	0.797366	0.820643	0.600018
Stance 16	0.986646	1.01073	0.743141	0.995009	1.01414	0.771099	0.804344	0.817881	0.608473
Stance 16	0.994464	1.0043	0.751185	1.0038	1.01026	0.780635	0.81218	0.815061	0.618006
Stance 16	1.0019	0.997075	0.758883	1.01299	1.00642	0.790616	0.820516	0.8125	0.628191
Stance 16	1.00809	0.989288	0.765352	1.02186	1.00286	0.800261	0.82877	0.810423	0.638325
Stance 16	1.0121	0.980905	0.769657	1.02968	0.999637	0.808778	0.836357	0.808887	0.647683
Stance 16	1.01337	0.971979	0.771231	1.03588	0.996716	0.815533	0.842779	0.807814	0.655636
Stance 16	1.01117	0.962145	0.769322	1.03966	0.993632	0.819658	0.847347	0.806754	0.661313
Stance 16	1.0052	0.951043	0.763637	1.04053	0.989823	0.820608	0.849584	0.805139	0.6641
Stance 16	0.995646	0.938576	0.754331	1.03826	0.984825	0.818131	0.849177	0.802441	0.663592
Stance 16	0.982576	0.924589	0.741467	1.03267	0.978272	0.812036	0.845854	0.798215	0.659456
Stance 16	0.966525	0.909531	0.725566	1.02395	0.9703	0.802539	0.839649	0.792466	0.651756
Stance 16	0.948304	0.894528	0.707426	1.01259	0.961718	0.79018	0.830859	0.785796	0.640897
Swing 17	0.928782	0.881117	0.687904	0.999193	0.953784	0.775635	0.819956	0.779281	0.627506
Swing 17	0.908297	0.87071	0.667334	0.984122	0.947879	0.759307	0.807294	0.774197	0.612057
Swing 17	0.887626	0.865226	0.646493	0.968042	0.945749	0.741921	0.793513	0.772165	0.595362
Swing 17	0.866911	0.865914	0.625523	0.951173	0.948647	0.723723	0.778956	0.774454	0.577854
Swing 17	0.846285	0.873893	0.604561	0.933711	0.957678	0.704927	0.763924	0.782162	0.559903
Swing 17	0.825428	0.889517	0.583301	0.915549	0.973356	0.685424	0.748467	0.795883	0.541575
Swing 17	0.803909	0.912545	0.561325	0.896538	0.995722	0.665056	0.732578	0.815781	0.522864
Swing 17	0.781702	0.942251	0.538623	0.876767	1.02426	0.643924	0.716401	0.841488	0.503943
Swing 17	0.758595	0.977063	0.515008	0.856324	1.05788	0.622128	0.700056	0.872142	0.48495
Swing 17	0.734567	1.01459	0.490475	0.835375	1.0947	0.599847	0.683698	0.906169	0.466062
Swing 17	0.710344	1.05203	0.465778	0.814626	1.13225	0.577832	0.667906	0.941412	0.447936
Swing 17	0.686624	1.0856	0.44163	0.794739	1.1671	0.556781	0.653222	0.97486	0.431173
Swing 17	0.666009	1.11386	0.420673	0.777308	1.19692	0.538368	0.640584	1.00396	0.416814
Swing 17	0.651129	1.13491	0.40557	0.763989	1.21884	0.524322	0.63106	1.0257	0.406035
Swing 17	0.642209	1.14671	0.396552	0.755112	1.23088	0.514972	0.624941	1.03823	0.399126
Swing 17	0.639763	1.14819	0.394142	0.751191	1.2318	0.510845	0.622672	1.04033	0.396568
Swing 17	0.643497	1.13959	0.398052	0.752223	1.22199	0.511931	0.62426	1.03229	0.398359
Swing 17	0.653175	1.12206	0.408047	0.758187	1.20269	0.51821	0.6297	1.01521	0.404498
Swing 17	0.668081	1.09804	0.423421	0.768782	1.17661	0.529374	0.638723	0.991534	0.414705
Swing 17	0.687349	1.06999	0.443302	0.783477	1.14641	0.54488	0.650881	0.963762	0.428509
Swing 17	0.71003	1.04032	0.466744	0.801773	1.11491	0.564221	0.665743	0.934463	0.445461
Swing 17	0.734831	1.01103	0.492448	0.822797	1.08443	0.586495	0.68257	0.905832	0.464764
Swing 17	0.761168	0.983773	0.519813	0.846084	1.05666	0.61123	0.700961	0.879407	0.485999
Swing 17	0.788057	0.959184	0.547834	0.870861	1.03241	0.637622	0.720298	0.855999	0.508489
Swing 17	0.814789	0.937796	0.575768	0.896446	1.01219	0.664957	0.74005	0.836118	0.531647
Swing 17	0.841035	0.919723	0.603248	0.922421	0.996007	0.692798	0.75996	0.819843	0.55519
Swing 17	0.866436	0.904994	0.629858	0.948275	0.983746	0.720601	0.779744	0.807175	0.578799
Swing 17	0.891093	0.894181	0.655639	0.973778	0.975628	0.748118	0.799376	0.798417	0.60245
Swing 17	0.914338	0.887638	0.679875	0.998379	0.972096	0.774754	0.818622	0.794119	0.625873
Swing 17	0.936255	0.886744	0.702589	1.02195	0.974248	0.800363	0.837596	0.795395	0.649214
Swing 17	0.956436	0.892994	0.723329	1.04418	0.983562	0.824591	0.856284	0.803741	0.672467
Swing 17	0.974455	0.908211	0.741633	1.0648	1.00189	0.84713	0.874689	0.82099	0.69565
Swing 17	0.989879	0.934171	0.757061	1.08364	1.03121	0.867801	0.892875	0.849067	0.718861
Swing 17	1.00226	0.97203	0.769169	1.10047	1.07287	0.886305	0.910761	0.88934	0.742017
Swing 17	1.01114	1.02161	0.77753	1.11501	1.12708	0.902341	0.928172	0.942066	0.764913
Swing 17	1.01673	1.08162	0.782391	1.12724	1.19266	0.915854	0.94496	1.00609	0.787364
Swing 17	1.01907	1.14824	0.783863	1.13694	1.26597	0.926595	0.960668	1.07788	0.808754
Swing 17	1.01917	1.2168	0.783017	1.14435	1.34193	0.934813	0.974937	1.15231	0.828555
Swing 17	1.01822	1.28168	0.7811	1.14982	1.41418	0.940879	0.987324	1.22296	0.846075
Swing 17	1.01733	1.33688	0.779291	1.1536	1.47566	0.945087	0.997247	1.28286	0.860364
Stance 17	1.01828	1.3785	0.779419	1.15678	1.52123	0.948622	1.00441	1.32643	0.870843
Stance 17	1.02224	1.40398	0.782675	1.15999	1.54727	0.952187	1.00849	1.3499	0.876868
Stance 17	1.03017	1.41323	0.790049	1.16389	1.55296	0.95653	1.00973	1.35236	0.878709
Stance 17	1.04219	1.40742	0.801649	1.16851	1.53928	0.961678	1.00841	1.33493	0.876751
Stance 17	1.05817	1.38954	0.817345	1.17384	1.5095	0.967611	1.00511	1.30097	0.871864
Stance 17	1.07692	1.3621	0.835927	1.17898	1.46689	0.973351	1.00006	1.25427	0.864455
Stance 17	1.09725	1.32863	0.856176	1.18331	1.41601	0.978188	0.993669	1.19976	0.855183
Stance 17	1.11758	1.29209	0.876503	1.18606	1.36104	0.981267	0.986152	1.14193	0.844403
Stance 17	1.13658	1.25558	0.895554	1.18682	1.30621	0.982117	0.977776	1.0851	0.832542
Stance 17	1.15298	1.22125	0.912035	1.18533	1.25465	0.980442	0.968704	1.0324	0.819859
Stance 17	1.16565	1.19033	0.92479	1.18132	1.20825	0.975963	0.958948	0.985673	0.806392
Stance 17	1.17418	1.16385	0.933398	1.1751	1.16845	0.969027	0.948759	0.946132	0.792501
Stance 17	1.17823	1.14187	0.937507	1.16686	1.13549	0.959833	0.938243	0.913912	0.778333
Stance 17	1.17796	1.12407	0.937273	1.15694	1.10902	0.94879	0.927571	0.888553	0.764116
Stance 17	1.1737	1.10967	0.932993	1.14564	1.08812	0.936241	0.916844	0.8691	0.749974
Stance 17	1.16576	1.09767	0.925002	1.13319	1.07166	0.922436	0.906098	0.854414	0.735947
Stance 17	1.15516	1.08771	0.914311	1.12016	1.05891	0.908029	0.895619	0.843669	0.722392
Stance 17	1.14226	1.0789	0.901283	1.10668	1.04882	0.893154	0.885365	0.835828	0.709237
Stance 17	1.12811	1.07117	0.886969	1.09327	1.04091	0.878385	0.875624	0.830341	0.696836
Stance 17	1.11315	1.06414	0.871828	1.08014	1.03464	0.863948	0.86644	0.826619	0.685223
Stance 17	1.09825	1.058	0.856719	1.06759	1.02975	0.850195	0.857957	0.824305	0.674563
Stance 17	1.08362	1.05247	0.841869	1.05577	1.02591	0.837247	0.8502	0.823045	0.664867
Stance 17	1.06985	1.04769	0.827869	1.04494	1.02301	0.825413	0.84332	0.822653	0.656308
Stance 17	1.05713	1.04362	0.814918	1.03512	1.02085	0.814704	0.837267	0.82288	0.648807
Stance 17	1.0456	1.04011	0.803166	1.02639	1.01923	0.805197	0.832059	0.823519	0.642376
Stance 17	1.03525	1.03693	0.792612	1.01877	1.01797	0.796903	0.827669	0.824368	0.63697
Stance 17	1.0262	1.03396	0.783363	1.0123	1.01691	0.789865	0.824099	0.825257	0.632584
Stance 17	1.01829	1.0309	0.775289	1.00694	1.01586	0.784038	0.821294	0.826006	0.629145
Stance 17	1.01149	1.02743	0.768348	1.00271	1.01461	0.77945	0.819272	0.826429	0.626669
Stance 17	1.00579	1.02329	0.762558	0.999671	1.01298	0.776154	0.818072	0.826376	0.6252
Stance 17	1.00104	1.01823	0.757764	0.997837	1.01088	0.774165	0.8177	0.825783	0.624746
Stance 17	0.99742	1.01205	0.754144	0.997357	1.00815	0.773645	0.818312	0.824524	0.625494
Stance 17	0.994727	1.0046	0.751512	0.998166	1.00474	0.774522	0.819868	0.822599	0.627398
Stance 17	0.993341	0.996086	0.750247	1.00055	1.00079	0.777113	0.822634	0.820139	0.630788
Stance 17	0.992776	0.986431	0.749863	1.00422	0.996358	0.781094	0.826415	0.817249	0.635429
Stance 17	0.993473	0.976361	0.750799	1.00943	0.991934	0.786743	0.831435	0.81436	0.641607
Stance 17	0.995001	0.966251	0.752622	1.01585	0.98793	0.793728	0.837485	0.811863	0.649078
Stance 17	0.997443	0.95707	0.755416	1.02349	0.985117	0.802036	0.844552	0.810406	0.657838
Stance 17	1.00075	0.949799	0.759116	1.03213	0.984224	0.811443	0.852452	0.810593	0.667677
Stance 17	1.00491	0.945449	0.763719	1.04157	0.98598	0.821738	0.860959	0.812974	0.678329
Stance 17	1.00941	0.944234	0.768681	1.05127	0.990549	0.832334	0.869567	0.817619	0.689168
Stance 17	1.01424	0.946376	0.774003	1.06091	0.997814	0.842877	0.877885	0.824301	0.699706
Stance 17	1.01907	0.951165	0.779326	1.06998	1.00695	0.852808	0.885341	0.832156	0.709206
Stance 17	1.02374	0.957504	0.784468	1.07801	1.01664	0.861615	0.891397	0.839887	0.716962
Stance 17	1.0276	0.963476	0.788777	1.08437	1.02503	0.868598	0.895423	0.845809	0.722139
Stance 17	1.03022	0.967401	0.79179	1.08852	1.03042	0.873153	0.8969	0.848375	0.724042
Stance 17	1.03124	0.968143	0.793119	1.09004	1.03166	0.874827	0.895458	0.846568	0.722184
Stance 17	1.02995	0.965063	0.792049	1.08841	1.02827	0.873036	0.890719	0.840028	0.716091
Swing 18	1.02637	0.959299	0.788564	1.08366	1.02137	0.867821	0.882775	0.829779	0.705931
Swing 18	1.01982	0.952276	0.781992	1.07542	1.01249	0.858768	0.871485	0.817356	0.691592
Swing 18	1.01001	0.946522	0.77203	1.06369	1.00431	0.845922	0.857039	0.80526	0.673412
Swing 18	0.996501	0.944743	0.758243	1.04845	0.99963	0.829245	0.839597	0.796211	0.651691
Swing 18	0.979207	0.949703	0.740561	1.02996	1.00134	0.809079	0.819582	0.792993	0.627048
Swing 18	0.958465	0.963689	0.719341	1.00879	1.01176	0.78605	0.797596	0.797906	0.600296
Swing 18	0.934495	0.987586	0.694832	0.985456	1.03204	0.76075	0.77421	0.812256	0.572172
Swing 18	0.908286	1.02121	0.668053	0.960931	1.06216	0.734245	0.750312	0.836269	0.543756
Swing 18	0.880722	1.06265	0.639921	0.936123	1.10066	0.707522	0.726719	0.868828	0.515997
Swing 18	0.853032	1.10882	0.611699	0.912086	1.1448	0.68171	0.704335	0.907567	0.489911
Swing 18	0.826441	1.15598	0.584636	0.889765	1.1911	0.657811	0.683933	0.949298	0.466333
Swing 18	0.802328	1.19984	0.560137	0.870197	1.23539	0.636913	0.666359	0.990037	0.446165
Swing 18	0.781579	1.23656	0.539106	0.854028	1.27384	0.619684	0.652113	1.02602	0.429911
Swing 18	0.765105	1.26318	0.522471	0.841907	1.30329	0.606788	0.641687	1.05399	0.418065
Swing 18	0.753741	1.27821	0.511071	0.834265	1.32169	0.598668	0.635383	1.07175	0.410923
Swing 18	0.747457	1.28086	0.504889	0.831143	1.32819	0.595353	0.633194	1.07832	0.408448
Swing 18	0.746743	1.27233	0.504409	0.83271	1.32335	0.597017	0.635202	1.07404	0.410718
Swing 18	0.751224	1.25388	0.509258	0.838679	1.3084	0.603358	0.641127	1.06012	0.41743
Swing 18	0.760671	1.22792	0.519196	0.84873	1.28543	0.614045	0.650649	1.03861	0.428245
Swing 18	0.774388	1.19656	0.533522	0.862365	1.2567	0.628564	0.663316	1.01177	0.442686
Swing 18	0.792011	1.16233	0.551847	0.879105	1.22452	0.646421	0.678671	0.981893	0.46028
Swing 18	0.812617	1.12696	0.573228	0.89824	1.19081	0.666877	0.696097	0.950956	0.480368
Swing 18	0.835375	1.09199	0.59681	0.919119	1.15726	0.689254	0.71503	0.920642	0.502345
Swing 18	0.859318	1.0586	0.621591	0.940964	1.12521	0.712729	0.734822	0.892265	0.5255
Swing 18	0.883992	1.02777	0.647082	0.963361	1.09558	0.736867	0.755154	0.866691	0.549489
Swing 18	0.90837	1.00003	0.672223	0.985595	1.06918	0.760901	0.775501	0.844656	0.573716
Swing 18	0.932041	0.97636	0.696554	1.00728	1.04686	0.784414	0.795619	0.826896	0.597905
Swing 18	0.954506	0.957536	0.719539	1.02811	1.02945	0.807067	0.815389	0.814148	0.621921
Swing 18	0.975614	0.945067	0.740986	1.04796	1.01834	0.828716	0.834829	0.807589	0.645794
Swing 18	0.994996	0.94052	0.760486	1.06671	1.01516	0.849222	0.854023	0.808715	0.669639
Swing 18	1.01253	0.94621	0.777894	1.08447	1.02228	0.868704	0.873232	0.819673	0.693803
Swing 18	1.02801	0.964783	0.792972	1.10138	1.04256	0.887304	0.892762	0.843101	0.718716
Swing 18	1.04086	0.998755	0.805159	1.1175	1.07914	0.905087	0.912849	0.881886	0.744744
Swing 18	1.05066	1.0504	0.814044	1.133	1.1351	0.922224	0.933749	0.938803	0.772328
Swing 18	1.05659	1.1204	0.818873	1.14772	1.21237	0.938555	0.955439	1.01549	0.801589
Swing 18	1.05833	1.20768	0.819373	1.16161	1.31113	0.953989	0.977747	1.11163	0.832501
Swing 18	1.05541	1.30791	0.815179	1.17407	1.42813	0.967876	0.999969	1.22351	0.864328
Swing 18	1.04841	1.4146	0.806946	1.18472	1.55691	0.979761	1.0212	1.34402	0.896009
Swing 18	1.03855	1.51953	0.795975	1.19315	1.68787	0.989193	1.0403	1.46318	0.925973
Swing 18	1.02773	1.61409	0.784226	1.19922	1.80944	0.995997	1.05613	1.5699	0.952349
Swing 18	1.01821	1.691	0.773985	1.20316	1.91038	1.00041	1.06792	1.65482	0.973342
Stance 18	1.0122	1.74493	0.767483	1.20564	1.98142	1.00319	1.07539	1.71195	0.987541
Stance 18	1.01157	1.77362	0.766578	1.20768	2.01754	1.00548	1.07881	1.73941	0.994351
Stance 18	1.01696	1.77601	0.771913	1.2097	2.01639	1.00775	1.07843	1.737	0.993584
Stance 18	1.02835	1.75388	0.783433	1.21202	1.98039	1.01035	1.07455	1.70612	0.985894
Stance 18	1.04464	1.70921	0.800023	1.21405	1.91319	1.01264	1.06716	1.64818	0.971939
Stance 18	1.06435	1.64662	0.820165	1.21531	1.82233	1.01406	1.05659	1.56751	0.953145
Stance 18	1.08536	1.5712	0.841706	1.21494	1.71607	1.01364	1.0433	1.47054	0.930853
Stance 18	1.10591	1.48935	0.862843	1.21259	1.60377	1.01099	1.02805	1.36559	0.906568
Stance 18	1.12456	1.40746	0.88211	1.20821	1.49396	1.00608	1.01166	1.26108	0.881587
Stance 18	1.1402	1.33141	0.898348	1.20202	1.39381	0.999131	0.994935	1.16446	0.857013
Stance 18	1.15255	1.26545	0.911233	1.19451	1.30781	0.990717	0.97858	1.08051	0.833674
Stance 18	1.1616	1.21192	0.920752	1.18618	1.23796	0.981392	0.963113	1.01158	0.81212
Stance 18	1.16769	1.17122	0.927206	1.17748	1.18403	0.971675	0.94888	0.957755	0.792665
Stance 18	1.17132	1.14225	0.931091	1.16873	1.14418	0.961913	0.936016	0.91746	0.775354
Stance 18	1.17291	1.12293	0.932834	1.16012	1.11581	0.952331	0.924519	0.888355	0.760077
Stance 18	1.17265	1.11072	0.932632	1.1516	1.09604	0.942856	0.914168	0.867781	0.746468
Stance 18	1.17054	1.10324	0.930498	1.14294	1.08226	0.93325	0.904642	0.853352	0.734056
Stance 18	1.16667	1.09867	0.926539	1.13404	1.0725	0.923376	0.895655	0.843179	0.722437
Stance 18	1.16115	1.09579	0.920867	1.12476	1.0654	0.913112	0.886963	0.835921	0.71128
Stance 18	1.15401	1.09376	0.913549	1.11499	1.06	0.902314	0.878324	0.830628	0.700264
Stance 18	1.14528	1.09211	0.904609	1.10461	1.05575	0.890868	0.869534	0.826698	0.689127
Stance 18	1.13517	1.09074	0.894269	1.09368	1.05241	0.878837	0.860533	0.823837	0.677793
Stance 18	1.12432	1.08998	0.883199	1.0826	1.0501	0.866651	0.851537	0.82204	0.666534
Stance 18	1.11304	1.08983	0.871684	1.07146	1.0487	0.854434	0.842589	0.82115	0.655401
Stance 18	1.10192	1.09046	0.860346	1.06076	1.04828	0.842712	0.834029	0.821172	0.644806
Stance 18	1.09144	1.09174	0.849672	1.05085	1.04869	0.831874	0.826133	0.821949	0.635082
Stance 18	1.08206	1.09348	0.840118	1.04209	1.04972	0.822309	0.819185	0.823264	0.626562
Stance 18	1.0743	1.09542	0.83222	1.03492	1.05108	0.814486	0.813539	0.824856	0.619663
Stance 18	1.06819	1.09687	0.826014	1.02949	1.05233	0.808563	0.809343	0.826337	0.61455
Stance 18	1.06405	1.09746	0.821826	1.02609	1.05311	0.804863	0.806855	0.827401	0.611523
Stance 18	1.06177	1.09651	0.819544	1.02477	1.05299	0.803428	0.806143	0.827704	0.610658
Stance 18	1.06134	1.09373	0.819179	1.02562	1.05179	0.804358	0.807304	0.827107	0.61207
Stance 18	1.06233	1.08879	0.820295	1.02844	1.0494	0.807423	0.810193	0.825557	0.615585
Stance 18	1.06441	1.08168	0.822555	1.033	1.04589	0.812389	0.814663	0.823177	0.621035
Stance 18	1.06748	1.07287	0.825876	1.03922	1.04164	0.819172	0.820665	0.820323	0.628374
Stance 18	1.07093	1.06284	0.829617	1.04658	1.03712	0.827208	0.827787	0.817446	0.637116
Stance 18	1.07467	1.05262	0.833687	1.05486	1.03307	0.83626	0.835834	0.815171	0.647036
Stance 18	1.07816	1.04296	0.837535	1.06353	1.0301	0.845746	0.844346	0.814009	0.657581
Stance 18	1.08129	1.03484	0.841033	1.07217	1.02875	0.855213	0.852906	0.814354	0.668244
Stance 18	1.0835	1.02844	0.843621	1.08012	1.02903	0.863932	0.860897	0.816118	0.67825
Stance 18	1.08471	1.0238	0.845197	1.08696	1.03065	0.871444	0.867863	0.818933	0.687018
Stance 18	1.08463	1.02033	0.845451	1.09212	1.03279	0.87712	0.873215	0.821945	0.693782
Stance 18	1.08303	1.01714	0.844151	1.09513	1.03436	0.880432	0.876462	0.824117	0.697899
Stance 18	1.07942	1.01312	0.840772	1.09544	1.03426	0.88077	0.877096	0.82444	0.698703
Stance 18	1.07379	1.00803	0.835307	1.09292	1.03214	0.877994	0.874991	0.822592	0.696033
Stance 18	1.06541	1.00162	0.826995	1.08705	1.02794	0.871541	0.869794	0.818599	0.689456
Swing 19	1.05183	0.992757	0.813354	1.07612	1.02111	0.859537	0.861323	0.813309	0.678785
Swing 19	1.03069	0.981103	0.791982	1.05864	1.01202	0.84039	0.849275	0.808035	0.663714
Swing 19	1.00155	0.96852	0.76245	1.03491	1.00312	0.814471	0.833573	0.804556	0.644244
Swing 19	0.964682	0.95737	0.725028	1.00549	0.997041	0.782466	0.814279	0.804713	0.620567
Swing 19	0.920742	0.949803	0.680411	0.97123	0.99618	0.745364	0.7916	0.810119	0.593053
Swing 19	0.872122	0.948459	0.631031	0.933921	1.00282	0.705153	0.76638	0.82217	0.562828
Swing 19	0.821644	0.955553	0.579764	0.895548	1.01863	0.663997	0.739589	0.841753	0.531105
Swing 19	0.773022	0.97285	0.530387	0.858625	1.04446	0.624578	0.712651	0.869056	0.499575
Swing 19	0.729817	1.00148	0.486517	0.82554	1.08041	0.589406	0.686924	0.903635	0.469778
Swing 19	0.692437	1.03741	0.448572	0.796541	1.12251	0.558686	0.663307	0.942801	0.442676
Swing 19	0.659282	1.07386	0.414941	0.770646	1.16497	0.531339	0.642107	0.982552	0.418542
Swing 19	0.631843	1.10722	0.387134	0.748882	1.2037	0.508415	0.624216	1.01911	0.398309
Swing 19	0.611046	1.13414	0.366086	0.73194	1.23495	0.490608	0.610231	1.04889	0.382576
Swing 19	0.597879	1.15244	0.352799	0.720536	1.25595	0.478638	0.600738	1.06909	0.371937
Swing 19	0.592706	1.16079	0.347639	0.714964	1.26498	0.472796	0.595984	1.07795	0.36662
Swing 19	0.595743	1.15915	0.350828	0.715457	1.26179	0.473313	0.596147	1.07504	0.366802
Swing 19	0.606776	1.14831	0.362156	0.722034	1.24729	0.48021	0.601236	1.06113	0.372494
Swing 19	0.625454	1.13028	0.381272	0.734509	1.22362	0.493306	0.611072	1.0382	0.38352
Swing 19	0.65085	1.10682	0.40725	0.752477	1.19323	0.512199	0.625313	1.00864	0.399547
Swing 19	0.681929	1.08054	0.439051	0.775322	1.15929	0.536272	0.643415	0.975489	0.420025
Swing 19	0.717301	1.05345	0.475275	0.802229	1.12461	0.564704	0.664672	0.941509	0.444237
Swing 19	0.755637	1.02725	0.514574	0.832263	1.09136	0.596542	0.688294	0.908877	0.471356
Swing 19	0.795191	1.00294	0.555186	0.864327	1.06129	0.630655	0.713385	0.87931	0.500429
Swing 19	0.834509	0.981398	0.595618	0.897293	1.03555	0.665864	0.739052	0.853939	0.530472
Swing 19	0.872486	0.963293	0.634719	0.930213	1.01482	0.701167	0.764595	0.833416	0.560701
Swing 19	0.907992	0.948942	0.671317	0.962226	0.999541	0.735643	0.789459	0.818163	0.590473
Swing 19	0.940408	0.939159	0.704731	0.992672	0.990265	0.768566	0.81328	0.808692	0.619348
Swing 19	0.969223	0.934882	0.734397	1.02104	0.987713	0.799365	0.83586	0.805692	0.647067
Swing 19	0.994344	0.937607	0.760161	1.0471	0.993055	0.827781	0.857251	0.810281	0.673679
Swing 19	1.01566	0.949053	0.781877	1.07082	1.00789	0.853728	0.877649	0.824014	0.699407
Swing 19	1.03308	0.971164	0.799422	1.09213	1.0341	0.877127	0.897253	0.848739	0.724497
Swing 19	1.04658	1.00585	0.812752	1.11113	1.0737	0.898051	0.916326	0.886441	0.749295
Swing 19	1.05601	1.05449	0.821738	1.12793	1.12852	0.916622	0.935155	0.938933	0.774203
Swing 19	1.06123	1.11754	0.826268	1.14261	1.19963	0.932883	0.953908	1.00724	0.799499
Swing 19	1.06246	1.19418	0.826619	1.15531	1.28676	0.946987	0.97266	1.09094	0.82537
Swing 19	1.05996	1.28161	0.823122	1.16603	1.38758	0.958915	0.991227	1.18746	0.851666
Swing 19	1.05447	1.37521	0.816597	1.17485	1.49747	0.968742	1.00922	1.29178	0.877952
Swing 19	1.0472	1.46918	0.808306	1.18192	1.60986	0.976639	1.02604	1.39687	0.903449
Swing 19	1.03963	1.55658	0.799812	1.18744	1.71615	0.982803	1.04085	1.49396	0.926866
Swing 19	1.03359	1.63117	0.792976	1.19191	1.80781	0.987801	1.05294	1.57489	0.946884
Stance 19	1.03077	1.68817	0.789504	1.19613	1.87789	0.992532	1.06172	1.63371	0.962129
Stance 19	1.03243	1.7244	0.790667	1.20076	1.92133	0.997724	1.06693	1.6672	0.971518
Stance 19	1.0393	1.73843	0.797194	1.20604	1.93529	1.00364	1.06866	1.67439	0.974709
Stance 19	1.05165	1.73063	0.809328	1.21195	1.91959	1.01028	1.06715	1.65577	0.971923
Stance 19	1.06895	1.70288	0.826543	1.21797	1.87644	1.01704	1.06265	1.61313	0.963773
Stance 19	1.09013	1.6584	0.847741	1.22332	1.81029	1.02307	1.05545	1.5498	0.951177
Stance 19	1.11389	1.60152	0.871598	1.22734	1.72731	1.0276	1.04597	1.47063	0.935224
Stance 19	1.13859	1.5372	0.89647	1.22944	1.63469	1.02997	1.03469	1.38194	0.917003
Stance 19	1.16249	1.47019	0.920587	1.22916	1.53933	1.02965	1.02207	1.29029	0.897339
Stance 19	1.18422	1.40523	0.942569	1.22653	1.44775	1.02669	1.00863	1.20188	0.877078
Stance 19	1.2026	1.34598	0.961226	1.2217	1.36484	1.02125	0.994809	1.12155	0.85683
Stance 19	1.21701	1.29511	0.97591	1.21511	1.29386	1.01384	0.981067	1.0525	0.837183
Stance 19	1.22685	1.25311	0.986013	1.20692	1.23543	1.00463	0.967542	0.995514	0.818245
Stance 19	1.23226	1.21994	0.991647	1.19753	1.18921	0.994096	0.95446	0.950334	0.800252
Stance 19	1.23349	1.19448	0.993055	1.18725	1.15373	0.982588	0.941923	0.915622	0.783273
Stance 19	1.23098	1.17511	0.990674	1.17626	1.1269	0.970315	0.929899	0.889434	0.767204
Stance 19	1.22527	1.16033	0.985036	1.16472	1.10676	0.957452	0.918348	0.869935	0.751949
Stance 19	1.21695	1.1488	0.97672	1.15271	1.09154	0.94409	0.907157	0.855427	0.737323
Stance 19	1.20637	1.13942	0.966098	1.14021	1.0798	0.930222	0.896172	0.84455	0.723103
Stance 19	1.19442	1.13194	0.95404	1.12754	1.07082	0.916182	0.885471	0.836521	0.709373
Stance 19	1.18123	1.12575	0.940714	1.11466	1.06391	0.901948	0.874928	0.830625	0.695952
Stance 19	1.16741	1.1209	0.926721	1.10177	1.05875	0.887734	0.864598	0.826503	0.682904
Stance 19	1.15323	1.11728	0.912366	1.08904	1.05517	0.873727	0.854543	0.823924	0.67029
Stance 19	1.13909	1.11482	0.898026	1.07667	1.053	0.860146	0.84488	0.822692	0.658245
Stance 19	1.12534	1.1135	0.884094	1.06494	1.05214	0.847289	0.835786	0.822665	0.646977
Stance 19	1.11252	1.11329	0.871099	1.05418	1.05244	0.835508	0.827499	0.823671	0.636761
Stance 19	1.10081	1.11386	0.859231	1.04456	1.05364	0.825007	0.820159	0.825455	0.627755
Stance 19	1.09091	1.11522	0.849197	1.03656	1.05556	0.816272	0.814112	0.827812	0.620363
Stance 19	1.08284	1.11687	0.841022	1.03024	1.05783	0.809386	0.809424	0.830399	0.614648
Stance 19	1.07678	1.11853	0.834901	1.02579	1.0602	0.804539	0.806226	0.832979	0.610759
Stance 19	1.07293	1.12005	0.831017	1.02327	1.06242	0.8018	0.804564	0.835306	0.60874
Stance 19	1.07092	1.1208	0.829018	1.02256	1.06414	0.801023	0.804346	0.83711	0.608476
Stance 19	1.07068	1.12057	0.828828	1.02361	1.06519	0.802166	0.805543	0.838254	0.609929
Stance 19	1.07153	1.11891	0.829786	1.02604	1.06539	0.804814	0.807859	0.838624	0.612744
Stance 19	1.07295	1.1154	0.831335	1.02948	1.06449	0.808552	0.811024	0.838078	0.616597
Stance 19	1.07452	1.10986	0.833083	1.03366	1.06242	0.813107	0.814865	0.836606	0.621282
Stance 19	1.07586	1.10219	0.83462	1.03828	1.05915	0.818154	0.819177	0.834239	0.626552
Stance 19	1.07644	1.09226	0.83543	1.04301	1.05465	0.823313	0.823727	0.831028	0.632128
Stance 19	1.07613	1.08037	0.835362	1.04768	1.04914	0.828408	0.828413	0.827185	0.637886
Stance 19	1.07478	1.06684	0.834268	1.05213	1.04285	0.833272	0.833146	0.822946	0.643717
Stance 19	1.07259	1.05247	0.832348	1.05639	1.03632	0.837928	0.837934	0.818735	0.649632
Stance 19	1.06971	1.038	0.829742	1.06044	1.03007	0.842362	0.84275	0.814972	0.655601
Stance 19	1.06636	1.02432	0.826674	1.06433	1.02471	0.846618	0.847573	0.812117	0.661595
Stance 19	1.06262	1.01207	0.823216	1.06791	1.02064	0.85054	0.852201	0.810421	0.667363
Stance 19	1.05877	1.0018	0.819666	1.07119	1.0181	0.854137	0.856527	0.80997	0.672772
Stance 19	1.05477	0.993463	0.815958	1.07396	1.01692	0.857171	0.860248	0.810485	0.677436
Stance 19	1.05039	0.986562	0.811856	1.07576	1.01641	0.85915	0.862881	0.811259	0.680743
Stance 19	1.04551	0.98055	0.807232	1.07634	1.0159	0.859779	0.864096	0.811617	0.682271
Stance 19	1.03979	0.974766	0.801716	1.07524	1.0147	0.85858	0.863485	0.81089	0.681503
Stance 19	1.03272	0.96881	0.794788	1.072	1.01239	0.855027	0.860648	0.80874	0.677938
Stance 19	1.02395	0.962969	0.786068	1.06635	1.00931	0.84883	0.855429	0.805523	0.671397
Swing 20	1.01274	0.957868	0.774788	1.05773	1.00617	0.839398	0.847487	0.801981	0.661487
Swing 20	0.998823	0.955136	0.760684	1.04612	1.00466	0.826706	0.836918	0.799721	0.648375
Swing 20	0.981617	0.956409	0.743157	1.03123	1.00653	0.810461	0.823653	0.800453	0.632038
Swing 20	0.960769	0.963559	0.721863	1.01306	1.01381	0.790691	0.807842	0.806119	0.612723
Swing 20	0.936101	0.9782	0.696637	0.991732	1.02828	0.767548	0.789702	0.818433	0.590766
Swing 20	0.908051	1.00155	0.667939	0.967785	1.05126	0.741644	0.769769	0.838685	0.566867
Swing 20	0.876925	1.03346	0.636105	0.941701	1.08292	0.713523	0.748524	0.867219	0.541643
Swing 20	0.843742	1.07308	0.60219	0.914413	1.12269	0.684205	0.726767	0.903601	0.516053
Swing 20	0.809723	1.11799	0.567445	0.886901	1.16839	0.654749	0.705337	0.946005	0.491073
Swing 20	0.775946	1.16456	0.532981	0.860097	1.2168	0.626147	0.68502	0.9916	0.467584
Swing 20	0.743922	1.20863	0.500335	0.835073	1.26378	0.599526	0.666689	1.03661	0.446543
Swing 20	0.714471	1.24571	0.470342	0.812438	1.30495	0.575514	0.650838	1.07704	0.42846
Swing 20	0.688495	1.2713	0.443925	0.792894	1.33583	0.55483	0.638037	1.10873	0.413928
Swing 20	0.666705	1.28218	0.421797	0.776872	1.35285	0.537908	0.62862	1.12837	0.403278
Swing 20	0.649246	1.27643	0.40411	0.764513	1.35396	0.524874	0.622684	1.13404	0.396582
Swing 20	0.636284	1.25335	0.391029	0.7559	1.33812	0.515802	0.620295	1.12485	0.39389
Swing 20	0.62765	1.21425	0.382391	0.750985	1.30648	0.510628	0.621391	1.10186	0.395125
Swing 20	0.62357	1.16203	0.378415	0.749803	1.26135	0.509384	0.62597	1.06721	0.400287
Swing 20	0.626475	1.10332	0.381571	0.75377	1.20786	0.513559	0.634505	1.02476	0.409929
Swing 20	0.638508	1.04528	0.394036	0.764162	1.15195	0.524505	0.647379	0.979103	0.424527
Swing 20	0.659011	0.991542	0.415143	0.780616	1.09755	0.54186	0.6643	0.933797	0.443811
Swing 20	0.686673	0.945072	0.443573	0.802415	1.04831	0.5649	0.684656	0.892135	0.467165
Swing 20	0.72014	0.90746	0.477954	0.828743	1.00645	0.592804	0.707796	0.856173	0.493929
Swing 20	0.758115	0.879828	0.516953	0.8587	0.973522	0.624659	0.73301	0.827353	0.523372
Swing 20	0.798818	0.86229	0.558752	0.891129	0.9503	0.65927	0.759444	0.806439	0.554578
Swing 20	0.840671	0.85476	0.601713	0.924925	0.937129	0.695487	0.786359	0.793841	0.586741
Swing 20	0.881914	0.85692	0.644018	0.958901	0.934168	0.732054	0.813029	0.789852	0.619041
Swing 20	0.921017	0.868782	0.684071	0.992053	0.941806	0.767896	0.83894	0.795002	0.650877
Swing 20	0.957025	0.891008	0.720852	1.02375	0.960867	0.802317	0.863903	0.810244	0.682028
Swing 20	0.988555	0.924042	0.752933	1.05321	0.992264	0.834458	0.887677	0.836723	0.712194
Swing 20	1.01505	0.969056	0.779716	1.08013	1.03736	0.86394	0.910337	0.875968	0.741464
Swing 20	1.03587	1.02678	0.800546	1.10421	1.09737	0.890426	0.931994	0.929401	0.769989
Swing 20	1.05072	1.09723	0.815124	1.12526	1.17275	0.913666	0.952708	0.997654	0.797864
Swing 20	1.05965	1.17947	0.82354	1.14324	1.26303	0.933575	0.972585	1.08036	0.825264
Swing 20	1.06311	1.27081	0.826268	1.15816	1.3658	0.950146	0.99156	1.17509	0.852145
Swing 20	1.06183	1.3668	0.824124	1.17006	1.47655	0.9634	1.00938	1.2772	0.878196
Swing 20	1.05718	1.46173	0.818522	1.17921	1.58885	0.973608	1.02566	1.38003	0.902857
Swing 20	1.05063	1.54838	0.811011	1.18578	1.69395	0.980947	1.03968	1.47496	0.924981
Swing 20	1.04386	1.61989	0.803329	1.19012	1.78282	0.985798	1.05081	1.55372	0.943287
Stance 20	1.03876	1.67108	0.797415	1.19297	1.84786	0.988992	1.05868	1.60988	0.956763
Stance 20	1.03719	1.6991	0.795164	1.19524	1.88392	0.991538	1.06294	1.63963	0.964292
Stance 20	1.04091	1.70524	0.798345	1.19825	1.89101	0.994911	1.06381	1.64314	0.965863
Stance 20	1.04997	1.68959	0.807015	1.20176	1.86851	0.998844	1.06134	1.62037	0.961446
Stance 20	1.06378	1.65463	0.820572	1.20529	1.81942	1.0028	1.05577	1.57363	0.951728
Stance 20	1.08127	1.60395	0.837926	1.20818	1.74864	1.00604	1.04746	1.50664	0.937685
Stance 20	1.1009	1.54204	0.857522	1.20972	1.66269	1.00778	1.03685	1.42492	0.92043
Stance 20	1.12106	1.47405	0.877736	1.20946	1.56903	1.00748	1.02454	1.33525	0.901127
Stance 20	1.13979	1.4043	0.896575	1.20679	1.47418	1.00449	1.01092	1.2441	0.880483
Stance 20	1.15591	1.33777	0.912857	1.20195	1.38484	0.99906	0.996654	1.15791	0.859503
Stance 20	1.16837	1.27775	0.925492	1.19512	1.30534	0.991403	0.982193	1.08103	0.838777
Stance 20	1.17649	1.22621	0.933804	1.18656	1.23806	0.981827	0.96788	1.01594	0.818714
Stance 20	1.18002	1.18368	0.937509	1.17659	1.18352	0.97068	0.953937	0.963217	0.79954
Stance 20	1.17922	1.14988	0.936856	1.1656	1.14104	0.958433	0.940584	0.922256	0.781473
Stance 20	1.1743	1.12333	0.932045	1.15375	1.10871	0.945244	0.927788	0.891315	0.764403
Stance 20	1.16574	1.10249	0.923541	1.14117	1.0845	0.93128	0.915499	0.868472	0.748211
Stance 20	1.15414	1.08591	0.91195	1.12802	1.06648	0.916722	0.903657	0.851887	0.732778
Stance 20	1.14002	1.07233	0.897776	1.11432	1.05294	0.901575	0.892078	0.839894	0.717837
Stance 20	1.1238	1.06084	0.881458	1.10008	1.04264	0.885872	0.880633	0.831278	0.703202
Stance 20	1.10586	1.05087	0.86338	1.08533	1.03473	0.869658	0.869197	0.82517	0.688701
Stance 20	1.08668	1.04229	0.844021	1.07017	1.02877	0.853018	0.857687	0.821035	0.674224
Stance 20	1.0667	1.03507	0.823845	1.05477	1.02451	0.836153	0.846147	0.818572	0.65982
Stance 20	1.04636	1.02932	0.803295	1.03941	1.02197	0.819377	0.8347	0.817685	0.645635
Stance 20	1.02639	1.02531	0.783119	1.02448	1.02112	0.803109	0.823593	0.818277	0.631964
Stance 20	1.00717	1.02309	0.763705	1.01024	1.02194	0.787625	0.812968	0.820251	0.618966
Stance 20	0.989126	1.02256	0.745482	0.996987	1.02426	0.773243	0.803038	0.823416	0.606888
Stance 20	0.97289	1.02381	0.72909	0.985118	1.02799	0.760384	0.79408	0.827638	0.596046
Stance 20	0.958765	1.02647	0.714834	0.97483	1.03271	0.749255	0.786252	0.832526	0.586613
Stance 20	0.946911	1.03021	0.702885	0.966299	1.03814	0.740038	0.779676	0.837801	0.578716
Stance 20	0.937565	1.03468	0.693474	0.959593	1.04382	0.732801	0.774403	0.843052	0.572403
Stance 20	0.930765	1.03959	0.686642	0.95474	1.04945	0.727568	0.770439	0.847995	0.567668
Stance 20	0.926478	1.04439	0.682359	0.951727	1.05457	0.72432	0.767781	0.85224	0.564497
Stance 20	0.924567	1.04879	0.680485	0.950477	1.05896	0.722973	0.766398	0.855628	0.562849
Stance 20	0.924747	1.05219	0.680735	0.950818	1.06215	0.72334	0.766235	0.857852	0.562654
Stance 20	0.926869	1.05439	0.682956	0.952654	1.06403	0.725319	0.767224	0.85883	0.563833
Stance 20	0.930904	1.05499	0.687123	0.956027	1.0643	0.728956	0.769443	0.858362	0.566479
Stance 20	0.936706	1.05389	0.69309	0.960846	1.06293	0.734153	0.772839	0.856448	0.570534
Stance 20	0.944297	1.05108	0.700877	0.967134	1.05991	0.74094	0.777462	0.853123	0.576063
Stance 20	0.953346	1.04662	0.710154	0.974722	1.05544	0.749138	0.783198	0.848601	0.582942
Stance 20	0.963546	1.04084	0.720613	0.983394	1.04988	0.758519	0.789885	0.843221	0.590986
Stance 20	0.97466	1.0345	0.732014	0.992949	1.04391	0.768867	0.797342	0.837556	0.599988
Stance 20	0.985896	1.02806	0.743566	1.00285	1.0381	0.7796	0.805117	0.832102	0.609412
Stance 20	0.996622	1.02226	0.754629	1.01251	1.03308	0.790092	0.812693	0.827359	0.618631
Stance 20	1.00615	1.01755	0.764509	1.02133	1.02927	0.799688	0.81953	0.823627	0.626985
Stance 20	1.01378	1.01413	0.772493	1.02864	1.02677	0.807646	0.825022	0.820942	0.633718
Stance 20	1.01853	1.01169	0.777587	1.03357	1.02531	0.813017	0.828434	0.819042	0.637911
Stance 20	1.02004	1.0102	0.779405	1.03572	1.0248	0.815355	0.8294	0.817798	0.6391
Stance 20	1.01778	1.00949	0.777395	1.03459	1.02508	0.814121	0.827528	0.81711	0.636797
Stance 20	1.01128	1.00972	0.771086	1.02989	1.02643	0.809007	0.822624	0.817266	0.630775
Stance 20	1.00045	1.01149	0.760344	1.02162	1.0295	0.799996	0.814751	0.818939	0.621142
Swing 21	0.985065	1.01577	0.744934	1.00972	1.03538	0.787067	0.803972	0.823203	0.608022
Swing 21	0.965205	1.02362	0.724934	0.994466	1.04523	0.770511	0.790624	0.831247	0.591878
Swing 21	0.94071	1.03574	0.700175	0.975858	1.05996	0.750366	0.774968	0.844172	0.573079
Swing 21	0.911654	1.05256	0.670734	0.954055	1.08017	0.726829	0.757318	0.862763	0.552055
Swing 21	0.878677	1.07442	0.63727	0.929613	1.10631	0.700523	0.738133	0.887459	0.529391
Swing 21	0.842543	1.10119	0.600569	0.903094	1.13831	0.672074	0.717839	0.918245	0.50562
Swing 21	0.804323	1.13168	0.561732	0.875303	1.17512	0.642362	0.697062	0.954182	0.481484
Swing 21	0.765595	1.16462	0.522368	0.847261	1.2152	0.612482	0.676547	0.993816	0.457841
Swing 21	0.727512	1.19722	0.483665	0.819874	1.25587	0.583396	0.656969	1.03465	0.435443
Swing 21	0.691743	1.22669	0.447326	0.794356	1.29404	0.556376	0.63922	1.07367	0.415269
Swing 21	0.659641	1.25003	0.414728	0.771659	1.3263	0.532408	0.623974	1.10756	0.398036
Swing 21	0.632337	1.26448	0.387023	0.752688	1.34956	0.51242	0.611862	1.13325	0.384407
Swing 21	0.610298	1.26786	0.364695	0.737944	1.36147	0.496914	0.60318	1.1484	0.37467
Swing 21	0.596505	1.26159	0.350759	0.729121	1.36174	0.487648	0.598833	1.15202	0.369805
Swing 21	0.592592	1.24774	0.346875	0.727129	1.35136	0.485557	0.599215	1.14456	0.370233
Swing 21	0.597449	1.22635	0.351931	0.731551	1.3311	0.490199	0.604064	1.12686	0.375661
Swing 21	0.610022	1.19833	0.364868	0.741964	1.30253	0.50114	0.613106	1.10054	0.385805
Swing 21	0.628897	1.16501	0.384266	0.75761	1.26775	0.517602	0.625784	1.06777	0.400078
Swing 21	0.652998	1.12822	0.409041	0.777887	1.22909	0.538979	0.64167	1.03087	0.418046
Swing 21	0.680934	1.08968	0.437785	0.801892	1.18887	0.564347	0.660103	0.992187	0.439017
Swing 21	0.711594	1.0512	0.469369	0.828801	1.14919	0.592866	0.680492	0.953812	0.462373
Swing 21	0.743356	1.01383	0.502152	0.857522	1.11168	0.623404	0.702063	0.917432	0.487275
Swing 21	0.775507	0.978996	0.53538	0.887235	1.07755	0.655106	0.724291	0.884256	0.513156
Swing 21	0.806703	0.94737	0.567682	0.916895	1.04769	0.686867	0.74651	0.85524	0.539263
Swing 21	0.836492	0.920087	0.598553	0.945759	1.02276	0.717891	0.768325	0.831091	0.565145
Swing 21	0.863708	0.897448	0.626803	0.972935	1.00318	0.747207	0.789279	0.812354	0.590257
Swing 21	0.888491	0.880847	0.652518	0.998107	0.989673	0.774458	0.809374	0.799821	0.614588
Swing 21	0.91014	0.871092	0.674974	1.02064	0.98293	0.798931	0.828366	0.794315	0.637827
Swing 21	0.9291	0.869807	0.694577	1.04062	0.98411	0.820703	0.84661	0.797094	0.660396
Swing 21	0.946267	0.879346	0.712235	1.05851	0.995069	0.84025	0.864212	0.809487	0.682418
Swing 21	0.96304	0.902226	0.729348	1.07526	1.01793	0.858601	0.881646	0.833034	0.704492
Swing 21	0.979114	0.939063	0.745595	1.09082	1.05367	0.875691	0.898988	0.868774	0.726737
Swing 21	0.99434	0.990084	0.760819	1.10526	1.10292	0.891579	0.916368	0.917386	0.74935
Swing 21	1.00845	1.05445	0.774738	1.1185	1.16531	0.906191	0.933745	0.978566	0.772322
Swing 21	1.02134	1.13019	0.787267	1.13068	1.23946	0.919664	0.951079	1.05084	0.79565
Swing 21	1.03277	1.21356	0.798181	1.14166	1.32205	0.931828	0.967982	1.13084	0.818855
Swing 21	1.04269	1.29934	0.807445	1.15138	1.40814	0.94261	0.983926	1.21348	0.841235
Swing 21	1.05118	1.3815	0.815194	1.1598	1.49163	0.951976	0.998289	1.29265	0.86188
Swing 21	1.05839	1.45323	0.821597	1.16681	1.56524	0.959779	1.01027	1.36134	0.879516
Stance 21	1.06483	1.50894	0.82721	1.17261	1.62265	0.96624	1.01934	1.41364	0.893174
Stance 21	1.07148	1.54521	0.833074	1.17751	1.65916	0.971707	1.02512	1.44538	0.90203
Stance 21	1.07992	1.56249	0.840785	1.18235	1.67401	0.977119	1.02785	1.45579	0.906256
Stance 21	1.09051	1.56084	0.850745	1.18718	1.6666	0.982514	1.02761	1.44463	0.90588
Stance 21	1.10316	1.54234	0.862869	1.19181	1.63895	0.987693	1.02473	1.41405	0.901432
Stance 21	1.11749	1.50966	0.876771	1.19584	1.59405	0.992211	1.01955	1.36705	0.893494
Stance 21	1.1327	1.46632	0.891645	1.19875	1.53617	0.995466	1.01243	1.30788	0.882742
Stance 21	1.14767	1.416	0.906376	1.19998	1.47015	0.996848	1.0037	1.24136	0.869794
Stance 21	1.16134	1.36241	0.919882	1.19917	1.40084	0.995938	0.99367	1.17222	0.855185
Stance 21	1.17252	1.30879	0.93097	1.19605	1.33264	0.992447	0.982588	1.10478	0.839337
Stance 21	1.18043	1.2581	0.938822	1.19065	1.26928	0.986398	0.970726	1.04256	0.822671
Stance 21	1.18446	1.21252	0.942845	1.18318	1.21349	0.97804	0.958374	0.988064	0.805605
Stance 21	1.18424	1.17316	0.94263	1.17381	1.16654	0.967587	0.945716	0.942479	0.788384
Stance 21	1.18012	1.1408	0.938517	1.16312	1.12903	0.955665	0.933107	0.90622	0.771472
Stance 21	1.17207	1.1147	0.930465	1.1512	1.10009	0.942419	0.920588	0.878474	0.754894
Stance 21	1.16075	1.09425	0.919136	1.13853	1.07873	0.928359	0.908369	0.858206	0.738901
Stance 21	1.14695	1.07858	0.905299	1.12552	1.0637	0.91395	0.89667	0.844205	0.723745
Stance 21	1.13119	1.06644	0.889476	1.11229	1.05342	0.899338	0.885446	0.834963	0.709341
Stance 21	1.11431	1.05706	0.872504	1.09921	1.04677	0.884918	0.874852	0.829369	0.695856
Stance 21	1.09711	1.04985	0.855185	1.08657	1.04278	0.871013	0.864988	0.826451	0.683394
Stance 21	1.08019	1.04432	0.838129	1.07452	1.04065	0.857785	0.855853	0.825386	0.671928
Stance 21	1.06419	1.04023	0.821977	1.0633	1.03983	0.845486	0.847527	0.82559	0.661537
Stance 21	1.04966	1.03751	0.807294	1.05315	1.04003	0.834387	0.840088	0.826682	0.652299
Stance 21	1.03699	1.03603	0.794477	1.04419	1.04088	0.824599	0.833546	0.828263	0.644211
Stance 21	1.02673	1.03588	0.784084	1.03671	1.04229	0.816439	0.828044	0.830138	0.637432
Stance 21	1.0191	1.03708	0.776336	1.03073	1.04407	0.809922	0.823519	0.832069	0.631873
Stance 21	1.01393	1.0391	0.771067	1.02629	1.04595	0.805078	0.820028	0.833858	0.627594
Stance 21	1.01055	1.04111	0.767619	1.02306	1.04746	0.801569	0.817413	0.835202	0.624395
Stance 21	1.00916	1.04298	0.766181	1.02125	1.04852	0.799598	0.815811	0.836008	0.622437
Stance 21	1.00974	1.04451	0.766764	1.02087	1.04896	0.799183	0.815242	0.836139	0.621742
Stance 21	1.0124	1.04546	0.769464	1.02209	1.04868	0.800515	0.815867	0.83552	0.622505
Stance 21	1.01668	1.04558	0.773844	1.0247	1.04764	0.80335	0.817519	0.834134	0.624524
Stance 21	1.02272	1.04485	0.780036	1.02887	1.04588	0.80789	0.820383	0.832057	0.628029
Stance 21	1.03009	1.0432	0.787637	1.03442	1.04352	0.813943	0.824353	0.829431	0.632897
Stance 21	1.03856	1.0408	0.796405	1.04123	1.0408	0.821363	0.829364	0.826504	0.639056
Stance 21	1.04764	1.03778	0.805858	1.04902	1.03796	0.829877	0.835266	0.823562	0.646334
Stance 21	1.05697	1.03449	0.815621	1.05757	1.03539	0.839216	0.841911	0.820993	0.654559
Stance 21	1.0662	1.03136	0.825337	1.0666	1.03352	0.849106	0.849149	0.819216	0.663558
Stance 21	1.07475	1.0287	0.834433	1.0757	1.03268	0.859079	0.856687	0.818588	0.672972
Stance 21	1.08266	1.02728	0.842915	1.08472	1.0334	0.86898	0.864418	0.81956	0.682677
Stance 21	1.08929	1.02708	0.850136	1.09314	1.03573	0.878242	0.871938	0.822202	0.692166
Stance 21	1.09466	1.02836	0.856097	1.1008	1.03973	0.886669	0.879078	0.826542	0.701222
Stance 21	1.09858	1.03084	0.860591	1.10739	1.04505	0.89393	0.885498	0.832181	0.709407
Stance 21	1.10086	1.03375	0.863407	1.11258	1.05085	0.89966	0.890831	0.838301	0.716236
Stance 21	1.10144	1.03609	0.864466	1.1162	1.05611	0.903656	0.894777	0.843852	0.721307
Stance 21	1.10044	1.03689	0.863881	1.11819	1.05974	0.905849	0.897118	0.847734	0.724323
Stance 21	1.09768	1.03499	0.861449	1.11836	1.06066	0.906037	0.89757	0.848861	0.724906
Stance 21	1.09323	1.02997	0.85724	1.11671	1.05839	0.90421	0.896019	0.846702	0.722907
Stance 21	1.0868	1.02173	0.850932	1.11295	1.05283	0.90006	0.892218	0.841162	0.718017
Swing 22	1.07763	1.01067	0.84176	1.10673	1.0447	0.893205	0.886146	0.833152	0.710235
Swing 22	1.06467	0.997694	0.828646	1.09744	1.0352	0.882965	0.877583	0.824017	0.699323
Swing 22	1.0473	0.984819	0.81098	1.08466	1.02635	0.868916	0.866305	0.815619	0.685053
Swing 22	1.02564	0.975093	0.788892	1.06847	1.02088	0.851159	0.852464	0.810417	0.667692
Swing 22	0.999304	0.970829	0.761992	1.04872	1.0211	0.829545	0.836051	0.810517	0.647304
Swing 22	0.968633	0.974264	0.730649	1.02574	1.02906	0.80448	0.817407	0.817769	0.624387
Swing 22	0.934013	0.986466	0.695268	0.999871	1.04579	0.776372	0.79685	0.833129	0.599393
Swing 22	0.896262	1.0073	0.6567	0.971861	1.07127	0.746046	0.774974	0.856664	0.573085
Swing 22	0.85646	1.03545	0.616052	0.942468	1.10428	0.714348	0.75236	0.887386	0.54618
Swing 22	0.816148	1.06853	0.574894	0.912752	1.14248	0.682423	0.729808	0.923321	0.519615
Swing 22	0.776278	1.10327	0.534211	0.883439	1.18292	0.65105	0.70782	0.961928	0.493957
Swing 22	0.738539	1.13667	0.495717	0.855649	1.2224	0.621409	0.687194	1.0003	0.470088
Swing 22	0.704133	1.16581	0.460637	0.830205	1.25781	0.594357	0.668477	1.03555	0.448589
Swing 22	0.674015	1.18796	0.429946	0.807816	1.28627	0.570619	0.652188	1.06489	0.429996
Swing 22	0.64891	1.20107	0.404379	0.789009	1.3054	0.550724	0.638783	1.08604	0.414774
Swing 22	0.629068	1.20405	0.384198	0.774138	1.31408	0.535022	0.628547	1.09772	0.403195
Swing 22	0.614755	1.1973	0.369676	0.763521	1.31247	0.523829	0.621712	1.09981	0.395486
Swing 22	0.606121	1.18151	0.360969	0.7574	1.30116	0.517381	0.618467	1.09262	0.391833
Swing 22	0.6032	1.15838	0.358116	0.755922	1.28174	0.515825	0.618907	1.07745	0.392328
Swing 22	0.606022	1.12985	0.361147	0.75918	1.25604	0.519256	0.623082	1.05586	0.397031
Swing 22	0.614312	1.09766	0.369787	0.766983	1.22578	0.527478	0.630817	1.02948	0.40576
Swing 22	0.62773	1.06347	0.383696	0.779176	1.19278	0.540339	0.641966	1.00006	0.418382
Swing 22	0.645691	1.0288	0.402276	0.795275	1.15864	0.557348	0.656112	0.969182	0.434466
Swing 22	0.667571	0.994661	0.424889	0.814754	1.12452	0.577968	0.672822	0.938095	0.453567
Swing 22	0.692521	0.961966	0.450656	0.836858	1.09144	0.601422	0.691493	0.907929	0.475048
Swing 22	0.71938	0.931135	0.478391	0.860709	1.06016	0.626799	0.711449	0.879548	0.498176
Swing 22	0.747506	0.902596	0.507418	0.88571	1.03115	0.653477	0.732297	0.853521	0.522535
Swing 22	0.775828	0.877082	0.536614	0.910914	1.00523	0.680453	0.753368	0.830672	0.547373
Swing 22	0.803305	0.855024	0.56491	0.935633	0.983107	0.706995	0.774265	0.811711	0.572238
Swing 22	0.829386	0.837552	0.591711	0.959353	0.965798	0.732542	0.79475	0.797594	0.596856
Swing 22	0.853344	0.825996	0.616254	0.981549	0.954659	0.756522	0.81459	0.789572	0.620945
Swing 22	0.874733	0.821941	0.638069	1.00194	0.95127	0.778621	0.83377	0.789132	0.644487
Swing 22	0.893334	0.827295	0.656916	1.02042	0.957499	0.798695	0.852419	0.798081	0.667636
Swing 22	0.908867	0.843884	0.672501	1.03683	0.975242	0.816569	0.870601	0.818275	0.690475
Swing 22	0.921279	0.873339	0.68477	1.0512	1.00627	0.832258	0.88854	0.85154	0.713298
Swing 22	0.930733	0.916774	0.693898	1.06371	1.05193	0.84594	0.906478	0.899241	0.736441
Swing 22	0.937399	0.974084	0.70007	1.07448	1.11243	0.857742	0.924552	0.961667	0.760121
Swing 22	0.941349	1.04326	0.703386	1.08346	1.18614	0.8676	0.942616	1.03723	0.784205
Swing 22	0.943092	1.12091	0.704386	1.09082	1.26981	0.875688	0.960492	1.12257	0.808512
Swing 22	0.943239	1.20207	0.703734	1.09681	1.35841	0.882276	0.977809	1.21237	0.832588
Swing 22	0.942347	1.27998	0.70202	1.10135	1.44459	0.887272	0.993692	1.29904	0.855216
Swing 22	0.942298	1.34975	0.70118	1.1055	1.52223	0.891848	1.00758	1.37558	0.875519
Stance 22	0.944989	1.40691	0.703161	1.11036	1.58536	0.897204	1.01879	1.43529	0.89233
Stance 22	0.951124	1.44712	0.708687	1.11606	1.62821	0.903503	1.02662	1.47298	0.904339
Stance 22	0.961252	1.46815	0.718322	1.12277	1.64742	0.910909	1.0308	1.48608	0.910861
Stance 22	0.975309	1.46924	0.732005	1.1301	1.64151	0.919018	1.03126	1.47414	0.911586
Stance 22	0.992865	1.45138	0.749307	1.13742	1.61129	0.927126	1.02816	1.43866	0.90674
Stance 22	1.013	1.4174	0.76931	1.14401	1.56033	0.934433	1.02192	1.38343	0.897105
Stance 22	1.03421	1.37063	0.790494	1.14884	1.49328	0.939796	1.01285	1.31321	0.883376
Stance 22	1.05517	1.31603	0.811522	1.15143	1.41687	0.942665	1.00155	1.23443	0.866644
Stance 22	1.07415	1.25826	0.830651	1.15126	1.33768	0.94248	0.988477	1.1535	0.847722
Stance 22	1.08993	1.20237	0.846655	1.14842	1.26234	0.939327	0.974257	1.0767	0.827602
Stance 22	1.10142	1.15183	0.858412	1.143	1.19533	0.933317	0.959297	1.0083	0.80687
Stance 22	1.10822	1.10945	0.865515	1.13557	1.13989	0.925072	0.944173	0.951312	0.786303
Stance 22	1.11011	1.07601	0.86772	1.12641	1.09675	0.914933	0.929151	0.906413	0.766212
Stance 22	1.10732	1.05113	0.865224	1.11593	1.06524	0.903356	0.914473	0.872962	0.746868
Stance 22	1.10058	1.03384	0.858749	1.10459	1.0438	0.890851	0.900344	0.849444	0.728489
Stance 22	1.0905	1.02244	0.848882	1.09261	1.03028	0.877659	0.8868	0.833874	0.711072
Stance 22	1.07786	1.01536	0.836389	1.08021	1.02264	0.864029	0.873844	0.824311	0.694579
Stance 22	1.06334	1.01124	0.821932	1.06745	1.019	0.850032	0.861379	0.819032	0.678855
Stance 22	1.04785	1.00937	0.806441	1.05463	1.01822	0.836006	0.849477	0.816863	0.663966
Stance 22	1.0318	1.00907	0.790311	1.04176	1.01933	0.821947	0.837996	0.816851	0.649709
Stance 22	1.01584	1.01018	0.77421	1.02906	1.0218	0.8081	0.827004	0.818438	0.636153
Stance 22	1.00033	1.0126	0.758506	1.01669	1.02543	0.794638	0.816517	0.821309	0.623299
Stance 22	0.98589	1.01654	0.743841	1.00498	1.03013	0.781915	0.806716	0.825304	0.611354
Stance 22	0.972544	1.02181	0.730252	0.993987	1.03577	0.769991	0.797589	0.830234	0.600287
Stance 22	0.960684	1.0284	0.718148	0.983992	1.04227	0.759166	0.789317	0.835952	0.590302
Stance 22	0.950469	1.03605	0.707706	0.975228	1.04948	0.749686	0.782054	0.84227	0.581569
Stance 22	0.942003	1.04439	0.69904	0.967818	1.05707	0.741679	0.775887	0.848875	0.574178
Stance 22	0.93532	1.05287	0.692197	0.96191	1.06469	0.735301	0.77092	0.855424	0.568242
Stance 22	0.930296	1.06067	0.687058	0.957484	1.07168	0.730526	0.767155	0.861371	0.56375
Stance 22	0.926989	1.06713	0.683691	0.954707	1.07758	0.727532	0.764725	0.8663	0.560857
Stance 22	0.925247	1.07133	0.681945	0.95353	1.08168	0.726263	0.763617	0.869647	0.559537
Stance 22	0.925121	1.07279	0.68187	0.954003	1.08356	0.726773	0.763882	0.871049	0.559854
Stance 22	0.926452	1.07079	0.683312	0.956115	1.08271	0.72905	0.765547	0.870138	0.561835
Stance 22	0.929077	1.0651	0.686104	0.959761	1.07899	0.732982	0.768545	0.866819	0.565408
Stance 22	0.933001	1.05589	0.690251	0.964923	1.07251	0.738553	0.772886	0.86123	0.57059
Stance 22	0.938304	1.04371	0.69583	0.971619	1.06369	0.745785	0.7786	0.85375	0.577427
Stance 22	0.944365	1.02936	0.702215	0.979396	1.05332	0.754192	0.785317	0.84509	0.585489
Stance 22	0.951358	1.0142	0.709575	0.988244	1.04245	0.76377	0.793013	0.836106	0.594758
Stance 22	0.958852	0.999542	0.717473	0.997733	1.03217	0.774052	0.801293	0.827713	0.604773
Stance 22	0.966295	0.98656	0.725346	1.00731	1.02348	0.784447	0.809641	0.8207	0.614912
Stance 22	0.973272	0.9761	0.732769	1.0165	1.01704	0.794432	0.817574	0.815533	0.624592
Stance 22	0.979276	0.968512	0.739219	1.0247	1.01303	0.803347	0.824505	0.812262	0.633083
Stance 22	0.983876	0.963707	0.744245	1.0314	1.01127	0.810652	0.829934	0.810643	0.639757
Stance 22	0.986366	0.961098	0.747119	1.03595	1.01122	0.815603	0.833247	0.81014	0.643841
Stance 22	0.986313	0.960191	0.747382	1.03788	1.01238	0.817715	0.834078	0.810332	0.644867
Stance 22	0.983144	0.960693	0.744441	1.03684	1.01466	0.816582	0.832157	0.81117	0.642497
Stance 22	0.975987	0.962334	0.737392	1.03233	1.01811	0.811658	0.827352	0.813	0.636581
Swing 23	0.963425	0.964853	0.724792	1.02358	1.02304	0.80213	0.81934	0.816424	0.626752
Swing 23	0.945555	0.969818	0.706733	1.01077	1.03098	0.788204	0.808293	0.822815	0.613272
Swing 23	0.922017	0.978583	0.68285	0.993723	1.04337	0.769705	0.794124	0.833523	0.596099
Swing 23	0.89255	0.992612	0.652895	0.972421	1.06187	0.746652	0.776846	0.850093	0.575327
Swing 23	0.857664	1.0133	0.617401	0.947294	1.08788	0.719544	0.756815	0.873864	0.551458
Swing 23	0.818227	1.04153	0.577257	0.918967	1.1223	0.689091	0.734521	0.905731	0.525145
Swing 23	0.774963	1.07685	0.533227	0.888082	1.16502	0.656012	0.710463	0.94578	0.497029
Swing 23	0.729713	1.11799	0.487188	0.85591	1.21474	0.621687	0.685643	0.992972	0.468302
Swing 23	0.684202	1.16215	0.440899	0.823639	1.26864	0.587388	0.660999	1.04488	0.44004
Swing 23	0.640717	1.20572	0.39668	0.792758	1.32263	0.554686	0.637708	1.09775	0.413556
Swing 23	0.60083	1.24421	0.356129	0.764341	1.37183	0.524693	0.616603	1.14704	0.389736
Swing 23	0.56641	1.27349	0.321137	0.739636	1.41128	0.498693	0.598651	1.18789	0.369601
Swing 23	0.541099	1.29237	0.295386	0.720681	1.43755	0.478791	0.585104	1.21631	0.354483
Swing 23	0.526912	1.30066	0.280919	0.708713	1.44914	0.466245	0.576657	1.2302	0.345087
Swing 23	0.524148	1.29739	0.278038	0.704162	1.44494	0.461479	0.573733	1.2283	0.341841
Swing 23	0.531918	1.28322	0.285859	0.706777	1.42625	0.464218	0.576164	1.21175	0.34454
Swing 23	0.549963	1.25997	0.304126	0.716614	1.39525	0.474525	0.58403	1.1825	0.353287
Swing 23	0.577099	1.23023	0.331662	0.733194	1.3555	0.491924	0.59695	1.14399	0.367699
Swing 23	0.611979	1.1968	0.367124	0.755826	1.31071	0.515724	0.614361	1.0999	0.387215
Swing 23	0.653238	1.16204	0.409144	0.783735	1.26404	0.545152	0.635644	1.05342	0.411219
Swing 23	0.699189	1.12792	0.456027	0.815826	1.21821	0.579104	0.659923	1.00741	0.438812
Swing 23	0.747934	1.09523	0.505855	0.850851	1.17477	0.616302	0.686243	0.963653	0.468992
Swing 23	0.798148	1.06493	0.557262	0.887706	1.13483	0.65561	0.713813	0.923437	0.500928
Swing 23	0.848206	1.03766	0.608574	0.925157	1.09929	0.695736	0.741784	0.887784	0.533689
Swing 23	0.8968	1.01409	0.658424	0.962186	1.06889	0.735599	0.769558	0.857506	0.566616
Swing 23	0.942853	0.995713	0.705656	0.997853	1.04486	0.774182	0.796641	0.833787	0.599141
Swing 23	0.985814	0.984761	0.74964	1.03164	1.02907	0.810911	0.822913	0.818302	0.631129
Swing 23	1.02449	0.983559	0.789127	1.06282	1.02381	0.844963	0.848092	0.813188	0.66224
Swing 23	1.05847	0.995122	0.823625	1.09108	1.03184	0.875972	0.872225	0.820992	0.692529
Swing 23	1.08732	1.02213	0.852686	1.11634	1.05595	0.903811	0.895506	0.844375	0.722245
Swing 23	1.11044	1.06608	0.875678	1.13839	1.09813	0.928206	0.91796	0.885286	0.751439
Swing 23	1.12743	1.12684	0.892243	1.15714	1.15896	0.94902	0.939622	0.944348	0.780182
Swing 23	1.13802	1.20173	0.90214	1.17247	1.23672	0.96609	0.960369	1.01993	0.808342
Swing 23	1.14246	1.28592	0.905682	1.18433	1.32716	0.979327	0.979963	1.10789	0.835623
Swing 23	1.1413	1.37244	0.903503	1.19273	1.42353	0.988726	0.998021	1.20158	0.861489
Swing 23	1.13642	1.45395	0.897574	1.19823	1.51743	0.994888	1.01378	1.29224	0.884765
Swing 23	1.13055	1.52468	0.890709	1.20193	1.60108	0.999033	1.02666	1.37172	0.904404
Swing 23	1.12542	1.57836	0.884698	1.20426	1.66599	1.00165	1.03609	1.43235	0.919214
Stance 23	1.12263	1.61159	0.881165	1.20583	1.70674	1.00341	1.04188	1.46963	0.928533
Stance 23	1.12339	1.62303	0.881331	1.20724	1.72048	1.00499	1.04408	1.48137	0.932117
Stance 23	1.1279	1.61269	0.885401	1.20841	1.70651	1.0063	1.04271	1.46741	0.929881
Stance 23	1.13596	1.58302	0.893164	1.20923	1.66757	1.00723	1.03809	1.43019	0.922422
Stance 23	1.14672	1.53753	0.903747	1.2093	1.60827	1.0073	1.03059	1.3737	0.910532
Stance 23	1.15891	1.48097	0.91586	1.2081	1.53504	1.00595	1.02069	1.30374	0.89522
Stance 23	1.17097	1.41783	0.927933	1.20503	1.45416	1.00251	1.00873	1.22621	0.877233
Stance 23	1.18169	1.35356	0.938719	1.19999	1.37278	0.996858	0.995341	1.14783	0.8576
Stance 23	1.1899	1.29264	0.947049	1.19297	1.29661	0.988994	0.980997	1.07413	0.837085
Stance 23	1.19491	1.23846	0.952204	1.1841	1.22961	0.979076	0.966105	1.00896	0.816254
Stance 23	1.19665	1.19362	0.954105	1.17391	1.17443	0.967694	0.951191	0.954861	0.795801
Stance 23	1.19509	1.15868	0.952694	1.16264	1.1314	0.955139	0.936479	0.912224	0.775973
Stance 23	1.19075	1.13357	0.948492	1.15074	1.0999	0.941906	0.922261	0.880498	0.757098
Stance 23	1.18443	1.11741	0.942296	1.13872	1.07854	0.928565	0.908806	0.858348	0.739469
Stance 23	1.17567	1.10762	0.933624	1.12623	1.06478	0.914734	0.895827	0.843601	0.722659
Stance 23	1.16403	1.10188	0.921997	1.113	1.05651	0.900116	0.883087	0.834455	0.706329
Stance 23	1.14983	1.09902	0.907772	1.09913	1.05242	0.884829	0.870514	0.829612	0.690366
Stance 23	1.13375	1.0984	0.891611	1.08482	1.05152	0.869092	0.858146	0.828131	0.674799
Stance 23	1.11626	1.09962	0.874009	1.07023	1.05318	0.853078	0.845974	0.829336	0.659605
Stance 23	1.09754	1.1021	0.855145	1.05539	1.05681	0.836833	0.833955	0.832656	0.644715
Stance 23	1.07822	1.10584	0.835667	1.04063	1.06219	0.82071	0.82226	0.837807	0.630329
Stance 23	1.05861	1.11061	0.815885	1.02609	1.06904	0.80487	0.810949	0.844478	0.616505
Stance 23	1.03894	1.11595	0.796042	1.01196	1.07692	0.789497	0.800133	0.852264	0.603367
Stance 23	1.01991	1.12174	0.776839	0.998583	1.08549	0.774974	0.790062	0.860811	0.591199
Stance 23	1.00162	1.12735	0.758393	0.98607	1.0942	0.761416	0.780809	0.869616	0.580075
Stance 23	0.984575	1.13241	0.74119	0.974658	1.10252	0.74907	0.772545	0.87819	0.570182
Stance 23	0.969256	1.13643	0.725728	0.964634	1.10985	0.738241	0.765493	0.885963	0.561771
Stance 23	0.95574	1.13906	0.712077	0.955961	1.11574	0.728884	0.759602	0.892528	0.554766
Stance 23	0.944173	1.13994	0.700391	0.948769	1.11985	0.721133	0.754956	0.897549	0.549254
Stance 23	0.934844	1.13908	0.690954	0.94313	1.12196	0.71506	0.75159	0.900804	0.545268
Stance 23	0.92755	1.13641	0.683574	0.939002	1.12215	0.710618	0.74944	0.902317	0.542725
Stance 23	0.922095	1.13203	0.678056	0.936247	1.12054	0.707654	0.748368	0.902178	0.541458
Stance 23	0.918296	1.12607	0.674223	0.934801	1.11733	0.706099	0.748297	0.900554	0.541375
Stance 23	0.916056	1.11876	0.671985	0.934668	1.11282	0.705956	0.749209	0.897661	0.542452
[truncated: 54 more rows]
